# Supplementary material for: Probing the modulation of enzyme kinetics by multi-temperature, time-resolved serial crystallography
Source: Nat Commun. 2025 Jul 16;16:6553. doi: 10.1038/s41467-025-61631-2 (PMC12267849; doi:10.1038/s41467-025-61631-2)
Supplement: Supplementary file 4 — Source Data [file 41467_2025_61631_MOESM4_ESM.zip]

Archive with 18 entries (18 files):
- SourceData_Fig1b.xlsx
- __MACOSX/._SourceData_Fig1b.xlsx
- SourceDAta_Fig1c.xlsx
- __MACOSX/._SourceDAta_Fig1c.xlsx
- SourceData_SupFig9.xlsx
- __MACOSX/._SourceData_SupFig9.xlsx
- SourceData_SupFig10_beamprofilet.xlsx
- __MACOSX/._SourceData_SupFig10_beamprofilet.xlsx
- SourceData_SupFig10_beamprofilex.xlsx
- __MACOSX/._SourceData_SupFig10_beamprofilex.xlsx
- SourceData_SupFig10_beamprofiley.xlsx
- __MACOSX/._SourceData_SupFig10_beamprofiley.xlsx
- SourceDate_SupFig1a.xlsx
- __MACOSX/._SourceDate_SupFig1a.xlsx
- SourceDate_SupFig1cd.xlsx
- __MACOSX/._SourceDate_SupFig1cd.xlsx
- SourceDate_SupFigb.xlsx
- __MACOSX/._SourceDate_SupFigb.xlsx
