# Supplementary material for: Probing the modulation of enzyme kinetics by multi-temperature, time-resolved serial crystallography
Source: Nat Commun. 2025 Jul 16;16:6553. doi: 10.1038/s41467-025-61631-2 (PMC12267849; doi:10.1038/s41467-025-61631-2)
Supplement: Supplementary file 4 — Source Data [file 41467_2025_61631_MOESM4_ESM.zip › SourceData_Fig1b.xlsx]

## Sheet: Data
bincenters 10	10° C	bincenters 20	20° C	bincenters 30	30° C	bincenters 40	40° C	bincenters 50	50° C
9.08869	1.19434e-10	8.235	6.59718e-12	9.5215	1.4896e-08	9.784	6.01349e-10	11.5948	4.42297e-10
10.1061	9.32781e-05	9.225	4.4866e-05	10.4645	0.000365828	10.772	0.000109803	12.6242	5.14563e-05
11.1234	0.00337166	10.215	0.0024106	11.4075	0.00646852	11.76	0.00344505	13.6537	0.00199667
12.1408	0.0145301	11.205	0.0120588	12.3505	0.0211854	12.748	0.0145969	14.6833	0.0100012
13.1582	0.0291873	12.195	0.0261119	13.2935	0.0371557	13.736	0.0294493	15.7127	0.0226351
14.1756	0.0414782	13.185	0.0387912	14.2365	0.0488931	14.724	0.0421749	16.7422	0.0351052
15.1929	0.0492631	14.175	0.0474281	15.1795	0.0553836	15.712	0.0504517	17.7718	0.0444397
16.2103	0.0528701	15.165	0.0519468	16.1225	0.0576386	16.7	0.0544643	18.8013	0.049985
17.2277	0.0534035	16.155	0.0532642	17.0655	0.0570291	17.688	0.0552649	19.8308	0.0522793
18.2451	0.0519466	17.145	0.0524105	18.0085	0.0546922	18.676	0.0539419	20.8603	0.0521936
19.2624	0.0493296	18.135	0.0502247	18.9515	0.0514296	19.664	0.0513534	21.8897	0.0505389
20.2798	0.0461234	19.125	0.0473071	19.8945	0.0477619	20.652	0.0481011	22.9192	0.0479456
21.2972	0.0426954	20.115	0.0440583	20.8375	0.044009	21.64	0.0445792	23.9488	0.0448613
22.3146	0.0392708	21.105	0.0407317	21.7805	0.0403571	22.628	0.0410331	24.9783	0.0415855
23.3319	0.0359795	22.095	0.0374807	22.7235	0.0369071	23.616	0.037607	26.0078	0.0383091
24.3493	0.0328908	23.085	0.0343918	23.6665	0.0337071	24.604	0.03438	27.0373	0.0351475
25.3667	0.0300358	24.075	0.0315093	24.6095	0.0307736	25.592	0.0313893	28.0667	0.0321656
26.3841	0.0274226	25.065	0.0288507	25.5525	0.0281041	26.58	0.0286469	29.0963	0.0293952
27.4014	0.025046	26.055	0.0264175	26.4955	0.0256862	27.568	0.0261494	30.1258	0.0268472
28.4188	0.0228932	27.045	0.0242018	27.4385	0.0235022	28.556	0.023885	31.1553	0.0245197
29.4362	0.0209477	28.035	0.0221904	28.3815	0.0215323	29.544	0.0218377	32.1848	0.0224032
30.4536	0.0191918	29.025	0.0203679	29.3245	0.0197564	30.532	0.0199894	33.2142	0.0204844
31.4709	0.0176076	30.015	0.018718	30.2675	0.0181553	31.52	0.0183217	34.2438	0.0187478
32.4883	0.0161782	31.005	0.0172248	31.2105	0.0167107	32.508	0.0168172	35.2733	0.0171776
33.5057	0.0148877	31.995	0.0158731	32.1535	0.0154062	33.496	0.0154592	36.3028	0.0157583
34.5231	0.0137216	32.985	0.0146487	33.0965	0.0142268	34.484	0.0142326	37.3323	0.0144752
35.5404	0.0126666	33.975	0.0135385	34.0395	0.0131591	35.472	0.0131234	38.3618	0.0133147
36.5578	0.011711	34.965	0.012531	34.9825	0.0121911	36.46	0.0121193	39.3912	0.0122643
37.5752	0.0108442	35.955	0.0116154	35.9255	0.011312	37.448	0.0112091	40.4207	0.0113126
38.5926	0.0100568	36.945	0.0107824	36.8685	0.0105126	38.436	0.0103829	41.4503	0.0104495
39.6099	0.00934047	37.935	0.0100233	37.8115	0.0097843	39.424	0.00963179	42.4798	0.00966562
40.6273	0.0086878	38.925	0.00933076	38.7545	0.00911981	40.412	0.00894798	43.5093	0.00895294
41.6447	0.0080922	39.915	0.00869794	39.6975	0.00851254	41.4	0.00832448	44.5388	0.0083041
42.6621	0.00754786	40.905	0.00811886	40.6405	0.00795668	42.388	0.00775512	45.5682	0.00771259
43.6794	0.00704959	41.895	0.0075882	41.5835	0.00744707	43.376	0.00723442	46.5978	0.0071726
44.6968	0.00659281	42.885	0.00710121	42.5265	0.00697915	44.364	0.00675751	47.6273	0.00667897
45.7142	0.00617344	43.875	0.00665366	43.4695	0.00654884	45.352	0.00632005	48.6568	0.0062271
46.7316	0.00578785	44.865	0.00624178	44.4125	0.00615253	46.34	0.00591821	49.6863	0.0058129
47.7489	0.00543282	45.855	0.00586219	45.3555	0.00578702	47.328	0.00554856	50.7157	0.00543271
48.7663	0.00510545	46.845	0.00551191	46.2985	0.00544943	48.316	0.00520804	51.7452	0.00508328
49.7837	0.00480319	47.835	0.00518822	47.2415	0.00513719	49.304	0.00489393	52.7748	0.00476169
50.8011	0.00452372	48.825	0.00488873	48.1845	0.00484801	50.292	0.0046038	53.8043	0.00446535
51.8184	0.00426501	49.815	0.00461128	49.1275	0.00457985	51.28	0.00433546	54.8338	0.00419193
52.8358	0.00402519	50.805	0.00435392	50.0705	0.00433085	52.268	0.00408697	55.8633	0.00393934
53.8532	0.00380261	51.795	0.00411492	51.0135	0.00409936	53.256	0.00385656	56.8927	0.00370571
54.8706	0.00359579	52.785	0.0038927	51.9565	0.00388389	54.244	0.00364267	57.9223	0.00348936
55.8879	0.00340338	53.775	0.00368584	52.8995	0.00368309	55.232	0.00344387	58.9518	0.00328879
56.9053	0.00322417	54.765	0.00349307	53.8425	0.00349576	56.22	0.0032589	59.9813	0.00310263
57.9227	0.00305708	55.755	0.00331323	54.7855	0.0033208	57.208	0.00308659	61.0108	0.00292964
58.9401	0.0029011	56.745	0.00314528	55.7285	0.00315721	58.196	0.0029259	62.0403	0.00276874
59.9574	0.00275536	57.735	0.00298826	56.6715	0.00300409	59.184	0.0027759	63.0697	0.00261891
60.9748	0.00261903	58.725	0.00284133	57.6145	0.00286063	60.172	0.00263572	64.0993	0.00247925
61.9922	0.00249139	59.715	0.00270368	58.5575	0.00272609	61.16	0.00250459	65.1287	0.00234893
63.0096	0.00237175	60.705	0.00257463	59.5005	0.00259979	62.148	0.00238181	66.1583	0.00222722
64.0269	0.00225952	61.695	0.00245351	60.4435	0.00248111	63.136	0.00226673	67.1877	0.00211343
65.0443	0.00215414	62.685	0.00233973	61.3865	0.0023695	64.124	0.00215878	68.2173	0.00200696
66.0617	0.0020551	63.675	0.00223276	62.3295	0.00226444	65.112	0.00205741	69.2468	0.00190723
67.0791	0.00196194	64.665	0.0021321	63.2725	0.00216545	66.1	0.00196215	70.2763	0.00181375
68.0964	0.00187423	65.655	0.0020373	64.2155	0.00207212	67.088	0.00187255	71.3058	0.00172603
69.1138	0.00179158	66.645	0.00194795	65.1585	0.00198404	68.076	0.0017882	72.3353	0.00164366
70.1312	0.00171365	67.635	0.00186366	66.1015	0.00190085	69.064	0.00170872	73.3648	0.00156625
71.1486	0.0016401	68.625	0.00178408	67.0445	0.00182222	70.052	0.00163379	74.3942	0.00149344
72.1659	0.00157064	69.615	0.0017089	67.9875	0.00174785	71.04	0.00156308	75.4238	0.0014249
73.1833	0.00150498	70.605	0.00163782	68.9305	0.00167745	72.028	0.0014963	76.4532	0.00136033
74.2007	0.00144288	71.595	0.00157057	69.8735	0.00161076	73.016	0.00143319	77.4828	0.00129945
75.2181	0.00138409	72.585	0.00150689	70.8165	0.00154754	74.004	0.00137351	78.5122	0.00124202
76.2354	0.00132841	73.575	0.00144656	71.7595	0.00148757	74.992	0.00131703	79.5418	0.0011878
77.2528	0.00127563	74.565	0.00138936	72.7025	0.00143064	75.98	0.00126354	80.5712	0.00113657
78.2702	0.00122557	75.555	0.00133509	73.6455	0.00137657	76.968	0.00121284	81.6008	0.00108813
79.2876	0.00117806	76.545	0.00128357	74.5885	0.00132518	77.956	0.00116477	82.6303	0.00104231
80.3049	0.00113293	77.535	0.00123463	75.5315	0.00127631	78.944	0.00111915	83.6598	0.00099893
81.3223	0.00109005	78.525	0.00118811	76.4745	0.0012298	79.932	0.00107583	84.6893	0.000957836
82.3397	0.00104928	79.515	0.00114386	77.4175	0.00118551	80.92	0.00103468	85.7188	0.000918882
83.3571	0.00101049	80.505	0.00110176	78.3605	0.00114332	81.908	0.000995556	86.7483	0.000881936
84.3744	0.000973556	81.495	0.00106166	79.3035	0.0011031	82.896	0.000958342	87.7777	0.000846873
85.3918	0.000938379	82.485	0.00102347	80.2465	0.00106473	83.884	0.000922923	88.8073	0.000813576
86.4092	0.000904853	83.475	0.000987054	81.1895	0.00102812	84.872	0.000889194	89.8367	0.000781939
87.4266	0.000872883	84.465	0.000952325	82.1325	0.000993162	85.86	0.000857056	90.8663	0.000751863
88.4439	0.000842382	85.455	0.000919185	83.0755	0.000959765	86.848	0.000826419	91.8957	0.000723254
89.4613	0.000813267	86.445	0.000887544	84.0185	0.000927845	87.836	0.000797196	92.9253	0.000696026
