# Supplementary material for: Probing the modulation of enzyme kinetics by multi-temperature, time-resolved serial crystallography
Source: Nat Commun. 2025 Jul 16;16:6553. doi: 10.1038/s41467-025-61631-2 (PMC12267849; doi:10.1038/s41467-025-61631-2)
Supplement: Supplementary file 4 — Source Data [file 41467_2025_61631_MOESM4_ESM.zip › SourceDAta_Fig1c.xlsx]

## Sheet: Data
bincenters 20C	20 °C	bincenters 30C	30 °C	bincenters 40	40 °C	bincenters 45	45 °C	bincenters 50	50 °C
4.764	2.31527e-14	7.13456	1.1494e-11	9.8575	5.24959e-08	9.37831	1.5491e-07	12.2679	1.53064e-05
5.652	0.000234248	8.04369	0.000169988	10.8125	0.000926394	10.3749	0.00192576	13.2638	0.00501097
6.54	0.0117224	8.95281	0.00783682	11.7675	0.0139274	11.3716	0.0209924	14.2597	0.0282934
7.428	0.0432523	9.86194	0.0328391	12.7225	0.0402826	12.3682	0.0504113	15.2556	0.0550993
8.316	0.0722	10.7711	0.060964	13.6775	0.0637052	13.3648	0.071124	16.2514	0.0715002
9.204	0.0872267	11.6802	0.0794297	14.6325	0.0766851	14.3614	0.079492	17.2473	0.0770407
10.092	0.0903833	12.5893	0.0867333	15.5875	0.080322	15.3581	0.0791749	18.2432	0.0755239
10.98	0.0864878	13.4984	0.0860577	16.5425	0.0779496	16.3547	0.0741817	19.2391	0.0703533
11.868	0.0792486	14.4076	0.0808425	17.4975	0.0724084	17.3513	0.0672045	20.2349	0.0637038
12.756	0.070889	15.3167	0.0735423	18.4525	0.0655594	18.3479	0.0597606	21.2308	0.0567809
13.644	0.0625816	16.2258	0.0656415	19.4075	0.0584751	19.3446	0.0526135	22.2267	0.0501866
14.532	0.0548754	17.1349	0.0579451	20.3625	0.0517148	20.3412	0.0460979	23.2226	0.0441821
15.42	0.04798	18.0441	0.0508408	21.3175	0.045534	21.3378	0.0403212	24.2184	0.0388476
16.308	0.0419313	18.9532	0.0444783	22.2725	0.040019	22.3344	0.0352778	25.2143	0.0341729
17.196	0.0366827	19.8623	0.0388798	23.2275	0.0351675	23.3311	0.0309111	26.2102	0.0301068
18.084	0.032154	20.7714	0.034004	24.1825	0.0309345	24.3277	0.0271455	27.2061	0.0265826
18.972	0.0282556	21.6806	0.0297819	25.1375	0.0272572	25.3243	0.0239027	28.2019	0.0235319
19.86	0.024901	22.5897	0.0261362	26.0925	0.0240688	26.3209	0.0211094	29.1978	0.0208899
20.748	0.0220114	23.4988	0.0229912	27.0475	0.0213054	27.3176	0.0186998	30.1937	0.0185989
21.636	0.0195178	24.4079	0.0202771	28.0025	0.0189085	28.3142	0.016617	31.1896	0.0166082
22.524	0.0173608	25.3171	0.0179321	28.9575	0.0168264	29.3108	0.014812	32.1854	0.0148743
23.412	0.01549	26.2262	0.0159024	29.9125	0.0150143	30.3074	0.0132434	33.1813	0.0133601
24.3	0.0138626	27.1353	0.0141416	30.8675	0.0134337	31.3041	0.0118761	34.1772	0.0120339
25.188	0.0124427	28.0444	0.0126106	31.8225	0.0120516	32.3007	0.0106808	35.1731	0.010869
26.076	0.0112	28.9536	0.0112758	32.7775	0.01084	33.2973	0.00963266	36.1689	0.00984294
26.964	0.0101092	29.8627	0.0101091	33.7325	0.00977494	34.2939	0.0087107	37.1648	0.00893649
27.852	0.00914868	30.7718	0.00908645	34.6875	0.00883635	35.2906	0.00789736	38.1607	0.00813345
28.74	0.00830049	31.6809	0.00818772	35.6425	0.00800698	36.2872	0.00717775	39.1566	0.00742005
29.628	0.0075493	32.5901	0.00739576	36.5975	0.00727223	37.2838	0.00653925	40.1524	0.00678455
30.516	0.00688217	33.4992	0.00669603	37.5525	0.00661962	38.2804	0.00597117	41.1483	0.00621696
31.404	0.00628806	34.4083	0.0060762	38.5075	0.00603852	39.2771	0.00546438	42.1442	0.00570874
32.292	0.00575761	35.3174	0.00552575	39.4625	0.00551983	40.2737	0.00501111	43.1401	0.00525255
33.18	0.00528278	36.2266	0.00503572	40.4175	0.00505575	41.2703	0.0046047	44.1359	0.00484208
34.068	0.0048567	37.1357	0.00459841	41.3725	0.00463957	42.2669	0.00423943	45.1318	0.00447191
34.956	0.00447346	38.0448	0.00420726	42.3275	0.00426552	43.2636	0.00391036	46.1277	0.00413734
35.844	0.00412797	38.9539	0.0038566	43.2825	0.00392859	44.2602	0.00361325	47.1236	0.00383429
36.732	0.00381583	39.8631	0.00354156	44.2375	0.00362447	45.2568	0.00334443	48.1194	0.00355923
37.62	0.00353321	40.7722	0.00325791	45.1925	0.00334941	46.2534	0.00310068	49.1153	0.00330907
38.508	0.00327681	41.6813	0.00300201	46.1475	0.00310014	47.2501	0.00287923	50.1112	0.00308113
39.396	0.00304373	42.5904	0.00277068	47.1025	0.00287381	48.2467	0.00267765	51.1071	0.00287305
40.284	0.00283145	43.4996	0.00256117	48.0575	0.00266794	49.2433	0.00249381	52.1029	0.00268276
41.172	0.00263776	44.4087	0.00237106	49.0125	0.00248034	50.2399	0.00232586	53.0988	0.00250843
42.06	0.00246072	45.3178	0.00219825	49.9675	0.0023091	51.2366	0.00217216	54.0947	0.00234846
42.948	0.00229862	46.2269	0.00204089	50.9225	0.00215253	52.2332	0.00203125	55.0906	0.00220143
43.836	0.00214996	47.1361	0.00189736	51.8775	0.00200915	53.2298	0.00190188	56.0864	0.00206609
44.724	0.0020134	48.0452	0.00176623	52.8325	0.00187763	54.2264	0.0017829	57.0823	0.00194132
45.612	0.00188778	48.9543	0.00164624	53.7875	0.00175682	55.2231	0.00167332	58.0782	0.00182613
46.5	0.00177203	49.8634	0.00153628	54.7425	0.00164569	56.2197	0.00157225	59.0741	0.00171963
47.388	0.00166524	50.7726	0.00143536	55.6975	0.0015433	57.2163	0.0014789	60.0699	0.00162104
48.276	0.00156657	51.6817	0.0013426	56.6525	0.00144886	58.2129	0.00139255	61.0658	0.00152964
49.164	0.00147529	52.5908	0.00125723	57.6075	0.00136161	59.2096	0.00131259	62.0617	0.0014448
50.052	0.00139072	53.4999	0.00117855	58.5625	0.00128092	60.2062	0.00123844	63.0576	0.00136597
50.94	0.00131228	54.4091	0.00110595	59.5175	0.00120619	61.2028	0.0011696	64.0534	0.00129262
51.828	0.00123943	55.3182	0.00103886	60.4725	0.00113691	62.1994	0.0011056	65.0493	0.00122429
52.716	0.0011717	56.2273	0.000976798	61.4275	0.00107259	63.1961	0.00104604	66.0452	0.00116057
53.604	0.00110866	57.1364	0.000919314	62.3825	0.00101282	64.1927	0.000990557	67.0411	0.00110108
54.492	0.00104991	58.0456	0.00086601	63.3375	0.000957217	65.1893	0.000938803	68.0369	0.00104549
55.38	0.000995099	58.9547	0.000816525	64.2925	0.000905426	66.1859	0.000890481	69.0328	0.000993488
56.268	0.000943916	59.8638	0.000770536	65.2475	0.000857141	67.1826	0.000845317	70.0287	0.000944789
57.156	0.000896069	60.7729	0.000727752	66.2025	0.000812077	68.1792	0.000803062	71.0246	0.000899142
58.044	0.000851297	61.6821	0.000687906	67.1575	0.000769979	69.1758	0.00076349	72.0204	0.000856316
58.932	0.000809362	62.5912	0.000650761	68.1125	0.000730613	70.1724	0.000726396	73.0163	0.000816098
59.82	0.000770048	63.5003	0.000616099	69.0675	0.000693767	71.1691	0.000691593	74.0122	0.000778299
60.708	0.000733157	64.4094	0.000583723	70.0225	0.00065925	72.1657	0.000658911	75.0081	0.00074274
61.596	0.000698509	65.3186	0.000553455	70.9775	0.000626884	73.1623	0.000628192	76.0039	0.000709261
62.484	0.00066594	66.2277	0.000525132	71.9325	0.000596511	74.1589	0.000599296	76.9998	0.000677715
63.372	0.000635299	67.1368	0.000498605	72.8875	0.000567982	75.1556	0.000572091	77.9957	0.000647967
64.26	0.00060645	68.0459	0.00047374	73.8425	0.000541165	76.1522	0.000546459	78.9916	0.000619892
65.148	0.000579265	68.9551	0.000450412	74.7975	0.000515936	77.1488	0.000522288	79.9874	0.000593376
66.036	0.000553629	69.8642	0.00042851	75.7525	0.000492183	78.1454	0.000499479	80.9833	0.000568314
66.924	0.000529435	70.7733	0.000407929	76.7075	0.000469802	79.1421	0.000477939	81.9792	0.00054461
67.812	0.000506586	71.6824	0.000388574	77.6625	0.0004487	80.1387	0.000457583	82.9751	0.000522174
68.7	0.000484991	72.5916	0.00037036	78.6175	0.000428787	81.1353	0.000438331	83.9709	0.000500923
69.588	0.000464567	73.5007	0.000353205	79.5725	0.000409984	82.1319	0.000420112	84.9668	0.000480783
70.476	0.000445237	74.4098	0.000337038	80.5275	0.000392217	83.1286	0.000402858	85.9627	0.000461681
71.364	0.00042693	75.3189	0.000321789	81.4825	0.000375418	84.1252	0.000386508	86.9586	0.000443554
72.252	0.000409582	76.2281	0.000307398	82.4375	0.000359522	85.1218	0.000371004	87.9544	0.000426341
73.14	0.000393131	77.1372	0.000293806	83.3925	0.000344473	86.1184	0.000356294	88.9503	0.000409985
74.028	0.000377522	78.0463	0.000280961	84.3475	0.000330216	87.1151	0.000342327	89.9462	0.000394436
74.916	0.000362702	78.9554	0.000268814	85.3025	0.0003167	88.1117	0.00032906	90.9421	0.000379644
