# Supplementary material for: Probing the modulation of enzyme kinetics by multi-temperature, time-resolved serial crystallography
Source: Nat Commun. 2025 Jul 16;16:6553. doi: 10.1038/s41467-025-61631-2 (PMC12267849; doi:10.1038/s41467-025-61631-2)
Supplement: Supplementary file 4 — Source Data [file 41467_2025_61631_MOESM4_ESM.zip › SourceData_SupFig9.xlsx]

## Sheet: Data
ms	XI w/o	XI	CTXM w/o	CTXM
-1	0	0	0	0
-0.99	0	0	0	0
-0.98	0	0	0	0
-0.97	0	0	0	0
-0.96	0	0	0	0
-0.95	0	0	0	0
-0.94	0	0	0	0
-0.93	0	0	0	0
-0.92	0	0	0	0
-0.91	0	0	0	0
-0.9	0	0	0	0
-0.89	0	0	0	0
-0.88	0	0	0	0
-0.87	0	0	0	0
-0.86	0	0	0	0
-0.85	0	0	0	0
-0.84	0	0	0	0
-0.83	0	0	0	0
-0.82	0	0	0	0
-0.81	0	0	0	0
-0.8	0	0	0	0
-0.79	0	0	0	0
-0.78	0	0	0	0
-0.77	0	0	0	0
-0.76	0	0	0	0
-0.75	0	0	0	0
-0.74	0	0	0	0
-0.73	0	0	0	0
-0.72	0	0	0	0
-0.71	0	0	0	0
-0.7	0	0	0	0
-0.69	0	0	0	0
-0.68	0	0	0	0
-0.67	0	0	0	0
-0.66	0	0	0	0
-0.65	0	0	0	0
-0.64	0	0	0	0
-0.63	0	0	0	0
-0.62	0	0	0	0
-0.61	0	0	0	0
-0.6	0	0	0	0
-0.59	0	0	0	0
-0.58	0	0	0	0
-0.57	0	0	0	0
-0.56	0	0	0	0
-0.55	0	0	0	0
-0.54	0	0	0	0
-0.53	0	0	0	0
-0.52	0	0	0	0
-0.51	0	0	0	0
-0.5	0	0	0	0
-0.49	0	0	0	0
-0.48	0	0	0	0
-0.47	0	0	0	0
-0.46	0	0	0	0
-0.45	0	0	0	0
-0.44	0	0	0	0
-0.43	0	0	0	0
-0.42	0	0	0	0
-0.41	0	0	0	0
-0.4	0	0	0	0
-0.39	0	0	0	0
-0.38	0	0	0	0
-0.37	0	0	0	0
-0.36	0	0	0	0
-0.35	0	0	0	0
-0.34	0	0	0	0
-0.33	0	0	0	0
-0.32	0	0	0	0
-0.31	0	0	0	0
-0.3	0	0	0	0
-0.29	0	0	0	0
-0.28	0	0	0	0
-0.27	0	0	0	0
-0.26	0	0	0	0
-0.25	0	0	0	0
-0.24	0	0	0	0
-0.23	0	0	0	0
-0.22	0	0	0	0
-0.21	0	0	0	0
-0.2	0	0	0	0
-0.19	0	0	0	0
-0.18	0	0	0	0
-0.17	0	0	0	0
-0.16	0	0	0	0
-0.15	0	0	0	0
-0.14	0	0	0	0
-0.13	0.001	0.001	0.001	0.001
-0.12	0.001	0.001	0.001	0.001
-0.11	0.001	0.001	0.001	0.001
-0.1	0.002	0.002	0.002	0.001
-0.09	0.003	0.002	0.002	0.002
-0.08	0.004	0.003	0.003	0.002
-0.07	0.006	0.004	0.004	0.004
-0.06	0.008	0.006	0.006	0.005
-0.05	0.011	0.009	0.008	0.007
-0.04	0.015	0.012	0.011	0.01
-0.03	0.021	0.017	0.016	0.013
-0.02	0.029	0.023	0.022	0.018
-0.01	0.039	0.03	0.03	0.024
0	0.053	0.039	0.04	0.031
0.01	0.068	0.05	0.052	0.04
0.02	0.087	0.062	0.066	0.049
0.03	0.107	0.075	0.082	0.059
0.04	0.13	0.087	0.1	0.069
0.05	0.155	0.1	0.119	0.079
0.06	0.18	0.113	0.14	0.089
0.07	0.207	0.125	0.161	0.098
0.08	0.234	0.136	0.182	0.107
0.09	0.262	0.147	0.204	0.115
0.1	0.29	0.157	0.226	0.123
0.11	0.318	0.166	0.248	0.13
0.12	0.347	0.175	0.271	0.137
0.13	0.375	0.183	0.293	0.143
0.14	0.404	0.19	0.316	0.149
0.15	0.432	0.197	0.338	0.154
0.16	0.461	0.203	0.361	0.159
0.17	0.49	0.209	0.383	0.164
0.18	0.518	0.215	0.406	0.168
0.19	0.547	0.22	0.428	0.173
0.2	0.576	0.226	0.451	0.177
0.21	0.605	0.231	0.473	0.181
0.22	0.633	0.235	0.496	0.184
0.23	0.662	0.24	0.518	0.188
0.24	0.691	0.244	0.541	0.191
0.25	0.72	0.248	0.563	0.194
0.26	0.748	0.252	0.586	0.197
0.27	0.777	0.256	0.608	0.2
0.28	0.806	0.26	0.631	0.203
0.29	0.835	0.263	0.653	0.206
0.3	0.863	0.267	0.676	0.209
0.31	0.892	0.27	0.698	0.211
0.32	0.921	0.273	0.72	0.214
0.33	0.949	0.276	0.743	0.216
0.34	0.978	0.279	0.765	0.219
0.35	1.007	0.282	0.788	0.221
0.36	1.036	0.285	0.81	0.223
0.37	1.064	0.288	0.833	0.225
0.38	1.093	0.291	0.855	0.228
0.39	1.122	0.293	0.878	0.23
0.4	1.151	0.296	0.9	0.232
0.41	1.179	0.299	0.923	0.234
0.42	1.208	0.301	0.945	0.236
0.43	1.237	0.303	0.968	0.237
0.44	1.266	0.306	0.99	0.239
0.45	1.294	0.308	1.013	0.241
0.46	1.323	0.31	1.035	0.243
0.47	1.352	0.313	1.058	0.245
0.48	1.381	0.315	1.08	0.246
0.49	1.409	0.317	1.103	0.248
0.5	1.438	0.319	1.125	0.25
0.51	1.467	0.321	1.148	0.251
0.52	1.496	0.323	1.17	0.253
0.53	1.524	0.325	1.193	0.254
0.54	1.553	0.327	1.215	0.256
0.55	1.582	0.329	1.238	0.257
0.56	1.611	0.331	1.26	0.259
0.57	1.639	0.333	1.282	0.26
0.58	1.668	0.334	1.305	0.262
0.59	1.697	0.336	1.327	0.263
0.6	1.726	0.338	1.35	0.264
0.61	1.754	0.34	1.372	0.266
0.62	1.783	0.341	1.395	0.267
0.63	1.812	0.343	1.417	0.268
0.64	1.841	0.345	1.44	0.27
0.65	1.869	0.346	1.462	0.271
0.66	1.898	0.348	1.485	0.272
0.67	1.927	0.349	1.507	0.273
0.68	1.955	0.351	1.53	0.275
0.69	1.984	0.353	1.552	0.276
0.7	2.013	0.354	1.575	0.277
0.71	2.042	0.356	1.597	0.278
0.72	2.07	0.357	1.62	0.279
0.73	2.099	0.358	1.642	0.28
0.74	2.128	0.36	1.665	0.281
0.75	2.157	0.361	1.687	0.283
0.76	2.185	0.363	1.71	0.284
0.77	2.214	0.364	1.732	0.285
0.78	2.243	0.365	1.755	0.286
0.79	2.272	0.367	1.777	0.287
0.8	2.3	0.368	1.8	0.288
0.81	2.329	0.369	1.822	0.289
0.82	2.358	0.371	1.844	0.29
0.83	2.387	0.372	1.867	0.291
0.84	2.415	0.373	1.889	0.292
0.85	2.444	0.374	1.912	0.293
0.86	2.473	0.376	1.934	0.294
0.87	2.502	0.377	1.957	0.295
0.88	2.53	0.378	1.979	0.296
0.89	2.559	0.379	2.002	0.297
0.9	2.588	0.381	2.024	0.298
0.91	2.617	0.382	2.047	0.299
0.92	2.645	0.383	2.069	0.3
0.93	2.674	0.384	2.092	0.3
0.94	2.703	0.385	2.114	0.301
0.95	2.732	0.386	2.137	0.302
0.96	2.76	0.387	2.159	0.303
0.97	2.789	0.389	2.182	0.304
0.98	2.818	0.39	2.204	0.305
0.99	2.847	0.391	2.227	0.306
1	2.875	0.392	2.249	0.307
1.01	2.904	0.393	2.272	0.307
1.02	2.933	0.394	2.294	0.308
1.03	2.961	0.395	2.317	0.309
1.04	2.99	0.396	2.339	0.31
1.05	3.019	0.397	2.362	0.311
1.06	3.048	0.398	2.384	0.312
1.07	3.076	0.399	2.406	0.312
1.08	3.105	0.4	2.429	0.313
1.09	3.134	0.401	2.451	0.314
1.1	3.163	0.402	2.474	0.315
1.11	3.191	0.403	2.496	0.315
1.12	3.22	0.404	2.519	0.316
1.13	3.249	0.405	2.541	0.317
1.14	3.278	0.406	2.564	0.318
1.15	3.306	0.407	2.586	0.319
1.16	3.335	0.408	2.609	0.319
1.17	3.364	0.409	2.631	0.32
1.18	3.393	0.41	2.654	0.321
1.19	3.421	0.411	2.676	0.321
1.2	3.45	0.412	2.699	0.322
1.21	3.479	0.413	2.721	0.323
1.22	3.508	0.414	2.744	0.324
1.23	3.536	0.415	2.766	0.324
1.24	3.565	0.416	2.789	0.325
1.25	3.594	0.417	2.811	0.326
1.26	3.623	0.417	2.834	0.327
1.27	3.651	0.418	2.856	0.327
1.28	3.68	0.419	2.879	0.328
1.29	3.709	0.42	2.901	0.329
1.3	3.738	0.421	2.924	0.329
1.31	3.766	0.422	2.946	0.33
1.32	3.795	0.423	2.968	0.331
1.33	3.824	0.424	2.991	0.331
1.34	3.853	0.425	3.013	0.332
1.35	3.881	0.425	3.036	0.333
1.36	3.91	0.426	3.058	0.333
1.37	3.939	0.427	3.081	0.334
1.38	3.967	0.428	3.103	0.335
1.39	3.996	0.429	3.126	0.335
1.4	4.025	0.43	3.148	0.336
1.41	4.054	0.43	3.171	0.337
1.42	4.082	0.431	3.193	0.337
1.43	4.111	0.432	3.216	0.338
1.44	4.14	0.433	3.238	0.339
1.45	4.169	0.434	3.261	0.339
1.46	4.197	0.435	3.283	0.34
1.47	4.226	0.435	3.306	0.341
1.48	4.255	0.436	3.328	0.341
1.49	4.284	0.437	3.351	0.342
1.5	4.312	0.438	3.373	0.342
1.51	4.341	0.439	3.396	0.343
1.52	4.37	0.439	3.418	0.344
1.53	4.399	0.44	3.441	0.344
1.54	4.427	0.441	3.463	0.345
1.55	4.456	0.442	3.486	0.346
1.56	4.485	0.442	3.508	0.346
1.57	4.514	0.443	3.53	0.347
1.58	4.542	0.444	3.553	0.347
1.59	4.571	0.445	3.575	0.348
1.6	4.6	0.446	3.598	0.349
1.61	4.629	0.446	3.62	0.349
1.62	4.657	0.447	3.643	0.35
1.63	4.686	0.448	3.665	0.35
1.64	4.715	0.449	3.688	0.351
1.65	4.744	0.449	3.71	0.351
1.66	4.772	0.45	3.733	0.352
1.67	4.801	0.451	3.755	0.353
1.68	4.83	0.452	3.778	0.353
1.69	4.859	0.452	3.8	0.354
1.7	4.887	0.453	3.823	0.354
1.71	4.916	0.454	3.845	0.355
1.72	4.945	0.455	3.868	0.356
1.73	4.973	0.455	3.89	0.356
1.74	5.002	0.456	3.913	0.357
1.75	5.031	0.457	3.935	0.357
1.76	5.06	0.457	3.958	0.358
1.77	5.088	0.458	3.98	0.358
1.78	5.117	0.459	4.003	0.359
1.79	5.146	0.46	4.025	0.36
1.8	5.175	0.46	4.048	0.36
1.81	5.203	0.461	4.07	0.361
1.82	5.232	0.462	4.092	0.361
1.83	5.261	0.462	4.115	0.362
1.84	5.29	0.463	4.137	0.362
1.85	5.318	0.464	4.16	0.363
1.86	5.347	0.465	4.182	0.363
1.87	5.376	0.465	4.205	0.364
1.88	5.405	0.466	4.227	0.364
1.89	5.433	0.467	4.25	0.365
1.9	5.462	0.467	4.272	0.366
1.91	5.491	0.468	4.295	0.366
1.92	5.52	0.469	4.317	0.367
1.93	5.548	0.469	4.34	0.367
1.94	5.577	0.47	4.362	0.368
1.95	5.606	0.471	4.385	0.368
1.96	5.635	0.471	4.407	0.369
1.97	5.663	0.472	4.43	0.369
1.98	5.692	0.473	4.452	0.37
1.99	5.721	0.474	4.475	0.37
2	5.75	0.474	4.497	0.371
2.01	5.778	0.475	4.52	0.371
2.02	5.807	0.476	4.542	0.372
2.03	5.836	0.476	4.565	0.373
2.04	5.865	0.477	4.587	0.373
2.05	5.893	0.478	4.61	0.374
2.06	5.922	0.478	4.632	0.374
2.07	5.951	0.479	4.654	0.375
2.08	5.979	0.48	4.677	0.375
2.09	6.008	0.48	4.699	0.376
2.1	6.037	0.481	4.722	0.376
2.11	6.066	0.482	4.744	0.377
2.12	6.094	0.482	4.767	0.377
2.13	6.123	0.483	4.789	0.378
2.14	6.152	0.483	4.812	0.378
2.15	6.181	0.484	4.834	0.379
2.16	6.209	0.485	4.857	0.379
2.17	6.238	0.485	4.879	0.38
2.18	6.267	0.486	4.902	0.38
2.19	6.296	0.487	4.924	0.381
2.2	6.324	0.487	4.947	0.381
2.21	6.353	0.488	4.969	0.382
2.22	6.382	0.489	4.992	0.382
2.23	6.411	0.489	5.014	0.383
2.24	6.439	0.49	5.037	0.383
2.25	6.468	0.491	5.059	0.384
2.26	6.497	0.491	5.082	0.384
2.27	6.526	0.492	5.104	0.385
2.28	6.554	0.492	5.127	0.385
2.29	6.583	0.493	5.149	0.386
2.3	6.612	0.494	5.172	0.386
2.31	6.641	0.494	5.194	0.387
2.32	6.669	0.495	5.216	0.387
2.33	6.698	0.496	5.239	0.388
2.34	6.727	0.496	5.261	0.388
2.35	6.756	0.497	5.284	0.389
2.36	6.784	0.497	5.306	0.389
2.37	6.813	0.498	5.329	0.39
2.38	6.842	0.499	5.351	0.39
2.39	6.871	0.499	5.374	0.391
2.4	6.899	0.5	5.396	0.391
2.41	6.928	0.501	5.419	0.392
2.42	6.957	0.501	5.441	0.392
2.43	6.985	0.502	5.464	0.392
2.44	7.014	0.502	5.486	0.393
2.45	7.043	0.503	5.509	0.393
2.46	7.072	0.504	5.531	0.394
2.47	7.1	0.504	5.554	0.394
2.48	7.129	0.505	5.576	0.395
2.49	7.158	0.505	5.599	0.395
2.5	7.187	0.506	5.621	0.396
2.51	7.215	0.507	5.644	0.396
2.52	7.244	0.507	5.666	0.397
2.53	7.273	0.508	5.689	0.397
2.54	7.302	0.508	5.711	0.398
2.55	7.33	0.509	5.734	0.398
2.56	7.359	0.51	5.756	0.399
2.57	7.388	0.51	5.778	0.399
2.58	7.417	0.511	5.801	0.4
2.59	7.445	0.511	5.823	0.4
2.6	7.474	0.512	5.846	0.401
2.61	7.503	0.513	5.868	0.401
2.62	7.532	0.513	5.891	0.401
2.63	7.56	0.514	5.913	0.402
2.64	7.589	0.514	5.936	0.402
2.65	7.618	0.515	5.958	0.403
2.66	7.647	0.516	5.981	0.403
2.67	7.675	0.516	6.003	0.404
2.68	7.704	0.517	6.026	0.404
2.69	7.733	0.517	6.048	0.405
2.7	7.762	0.518	6.071	0.405
2.71	7.79	0.518	6.093	0.406
2.72	7.819	0.519	6.116	0.406
2.73	7.848	0.52	6.138	0.406
2.74	7.877	0.52	6.161	0.407
2.75	7.905	0.521	6.183	0.407
2.76	7.934	0.521	6.206	0.408
2.77	7.963	0.522	6.228	0.408
2.78	7.991	0.523	6.251	0.409
2.79	8.02	0.523	6.273	0.409
2.8	8.049	0.524	6.296	0.41
2.81	8.078	0.524	6.318	0.41
2.82	8.106	0.525	6.34	0.411
2.83	8.135	0.525	6.363	0.411
2.84	8.164	0.526	6.385	0.411
2.85	8.193	0.527	6.408	0.412
2.86	8.221	0.527	6.43	0.412
2.87	8.25	0.528	6.453	0.413
2.88	8.279	0.528	6.475	0.413
2.89	8.308	0.529	6.498	0.414
2.9	8.336	0.529	6.52	0.414
2.91	8.365	0.53	6.543	0.414
2.92	8.394	0.53	6.565	0.415
2.93	8.423	0.531	6.588	0.415
2.94	8.451	0.532	6.61	0.416
2.95	8.48	0.532	6.633	0.416
2.96	8.509	0.533	6.655	0.417
2.97	8.538	0.533	6.678	0.417
2.98	8.566	0.534	6.7	0.418
2.99	8.595	0.534	6.723	0.418
3	8.624	0.535	6.745	0.418
3.01	8.653	0.535	6.768	0.419
3.02	8.681	0.536	6.79	0.419
3.03	8.71	0.537	6.813	0.42
3.04	8.739	0.537	6.835	0.42
3.05	8.768	0.538	6.858	0.421
3.06	8.796	0.538	6.88	0.421
3.07	8.825	0.539	6.902	0.421
3.08	8.854	0.539	6.925	0.422
3.09	8.883	0.54	6.947	0.422
3.1	8.911	0.54	6.97	0.423
3.11	8.94	0.541	6.992	0.423
3.12	8.969	0.541	7.015	0.424
3.13	8.997	0.542	7.037	0.424
3.14	9.026	0.543	7.06	0.424
3.15	9.055	0.543	7.082	0.425
3.16	9.084	0.544	7.105	0.425
3.17	9.112	0.544	7.127	0.426
3.18	9.141	0.545	7.15	0.426
3.19	9.17	0.545	7.172	0.426
3.2	9.199	0.546	7.195	0.427
3.21	9.227	0.546	7.217	0.427
3.22	9.256	0.547	7.24	0.428
3.23	9.285	0.547	7.262	0.428
3.24	9.314	0.548	7.285	0.429
3.25	9.342	0.548	7.307	0.429
3.26	9.371	0.549	7.33	0.429
3.27	9.4	0.55	7.352	0.43
3.28	9.429	0.55	7.375	0.43
3.29	9.457	0.551	7.397	0.431
3.3	9.486	0.551	7.42	0.431
3.31	9.515	0.552	7.442	0.431
3.32	9.544	0.552	7.464	0.432
3.33	9.572	0.553	7.487	0.432
3.34	9.601	0.553	7.509	0.433
3.35	9.63	0.554	7.532	0.433
3.36	9.659	0.554	7.554	0.434
3.37	9.687	0.555	7.577	0.434
3.38	9.716	0.555	7.599	0.434
3.39	9.745	0.556	7.622	0.435
3.4	9.774	0.556	7.644	0.435
3.41	9.802	0.557	7.667	0.436
3.42	9.831	0.557	7.689	0.436
3.43	9.86	0.558	7.712	0.436
3.44	9.889	0.558	7.734	0.437
3.45	9.917	0.559	7.757	0.437
3.46	9.946	0.559	7.779	0.438
3.47	9.975	0.56	7.802	0.438
3.48	10.003	0.56	7.824	0.438
3.49	10.032	0.561	7.847	0.439
3.5	10.061	0.562	7.869	0.439
3.51	10.09	0.562	7.892	0.44
3.52	10.118	0.563	7.914	0.44
3.53	10.147	0.563	7.937	0.44
3.54	10.176	0.564	7.959	0.441
3.55	10.205	0.564	7.982	0.441
3.56	10.233	0.565	8.004	0.442
3.57	10.262	0.565	8.026	0.442
3.58	10.291	0.566	8.049	0.442
3.59	10.32	0.566	8.071	0.443
3.6	10.348	0.567	8.094	0.443
3.61	10.377	0.567	8.116	0.444
3.62	10.406	0.568	8.139	0.444
3.63	10.435	0.568	8.161	0.444
3.64	10.463	0.569	8.184	0.445
3.65	10.492	0.569	8.206	0.445
3.66	10.521	0.57	8.229	0.445
3.67	10.55	0.57	8.251	0.446
3.68	10.578	0.571	8.274	0.446
3.69	10.607	0.571	8.296	0.447
3.7	10.636	0.572	8.319	0.447
3.71	10.665	0.572	8.341	0.447
3.72	10.693	0.573	8.364	0.448
3.73	10.722	0.573	8.386	0.448
3.74	10.751	0.574	8.409	0.449
3.75	10.78	0.574	8.431	0.449
3.76	10.808	0.575	8.454	0.449
3.77	10.837	0.575	8.476	0.45
3.78	10.866	0.575	8.499	0.45
3.79	10.895	0.576	8.521	0.451
3.8	10.923	0.576	8.544	0.451
3.81	10.952	0.577	8.566	0.451
3.82	10.981	0.577	8.588	0.452
3.83	11.009	0.578	8.611	0.452
3.84	11.038	0.578	8.633	0.452
3.85	11.067	0.579	8.656	0.453
3.86	11.096	0.579	8.678	0.453
3.87	11.124	0.58	8.701	0.454
3.88	11.153	0.58	8.723	0.454
3.89	11.182	0.581	8.746	0.454
3.9	11.211	0.581	8.768	0.455
3.91	11.239	0.582	8.791	0.455
3.92	11.268	0.582	8.813	0.455
3.93	11.297	0.583	8.836	0.456
3.94	11.326	0.583	8.858	0.456
3.95	11.354	0.584	8.881	0.457
3.96	11.383	0.584	8.903	0.457
3.97	11.412	0.585	8.926	0.457
3.98	11.441	0.585	8.948	0.458
3.99	11.469	0.586	8.971	0.458
4	11.498	0.586	8.993	0.458
4.01	11.527	0.587	9.016	0.459
4.02	11.556	0.587	9.038	0.459
4.03	11.584	0.587	9.061	0.459
4.04	11.613	0.588	9.083	0.46
4.05	11.642	0.588	9.106	0.46
4.06	11.671	0.589	9.128	0.461
4.07	11.699	0.589	9.15	0.461
4.08	11.728	0.59	9.173	0.461
4.09	11.757	0.59	9.195	0.462
4.1	11.786	0.591	9.218	0.462
4.11	11.814	0.591	9.24	0.462
4.12	11.843	0.592	9.263	0.463
4.13	11.872	0.592	9.285	0.463
4.14	11.901	0.593	9.308	0.464
4.15	11.929	0.593	9.33	0.464
4.16	11.958	0.594	9.353	0.464
4.17	11.987	0.594	9.375	0.465
4.18	12.015	0.594	9.398	0.465
4.19	12.044	0.595	9.42	0.465
4.2	12.073	0.595	9.443	0.466
4.21	12.102	0.596	9.465	0.466
4.22	12.13	0.596	9.488	0.466
4.23	12.159	0.597	9.51	0.467
4.24	12.188	0.597	9.533	0.467
4.25	12.217	0.598	9.555	0.467
4.26	12.245	0.598	9.578	0.468
4.27	12.274	0.599	9.6	0.468
4.28	12.303	0.599	9.623	0.469
4.29	12.332	0.599	9.645	0.469
4.3	12.36	0.6	9.668	0.469
4.31	12.389	0.6	9.69	0.47
4.32	12.418	0.601	9.712	0.47
4.33	12.447	0.601	9.735	0.47
4.34	12.475	0.602	9.757	0.471
4.35	12.504	0.602	9.78	0.471
4.36	12.533	0.603	9.802	0.471
4.37	12.562	0.603	9.825	0.472
4.38	12.59	0.603	9.847	0.472
4.39	12.619	0.604	9.87	0.472
4.4	12.648	0.604	9.892	0.473
4.41	12.677	0.605	9.915	0.473
4.42	12.705	0.605	9.937	0.473
4.43	12.734	0.606	9.96	0.474
4.44	12.763	0.606	9.982	0.474
4.45	12.792	0.607	10.005	0.474
4.46	12.82	0.607	10.027	0.475
4.47	12.849	0.607	10.05	0.475
4.48	12.878	0.608	10.072	0.475
4.49	12.907	0.608	10.095	0.476
4.5	12.935	0.609	10.117	0.476
4.51	12.964	0.609	10.14	0.477
4.52	12.993	0.61	10.162	0.477
4.53	13.021	0.61	10.185	0.477
4.54	13.05	0.611	10.207	0.478
4.55	13.079	0.611	10.23	0.478
4.56	13.108	0.611	10.252	0.478
4.57	13.136	0.612	10.274	0.479
4.58	13.165	0.612	10.297	0.479
4.59	13.194	0.613	10.319	0.479
4.6	13.223	0.613	10.342	0.48
4.61	13.251	0.614	10.364	0.48
4.62	13.28	0.614	10.387	0.48
4.63	13.309	0.614	10.409	0.481
4.64	13.338	0.615	10.432	0.481
4.65	13.366	0.615	10.454	0.481
4.66	13.395	0.616	10.477	0.482
4.67	13.424	0.616	10.499	0.482
4.68	13.453	0.617	10.522	0.482
4.69	13.481	0.617	10.544	0.483
4.7	13.51	0.617	10.567	0.483
4.71	13.539	0.618	10.589	0.483
4.72	13.568	0.618	10.612	0.484
4.73	13.596	0.619	10.634	0.484
4.74	13.625	0.619	10.657	0.484
4.75	13.654	0.62	10.679	0.485
4.76	13.683	0.62	10.701	0.485
4.77	13.711	0.62	10.724	0.485
4.78	13.74	0.621	10.746	0.486
4.79	13.769	0.621	10.768	0.486
4.8	13.798	0.622	10.79	0.486
4.81	13.826	0.622	10.812	0.486
4.82	13.855	0.622	10.834	0.487
4.83	13.884	0.623	10.857	0.487
4.84	13.913	0.623	10.879	0.487
4.85	13.941	0.624	10.901	0.488
4.86	13.97	0.624	10.923	0.488
4.87	13.999	0.625	10.945	0.488
4.88	14.027	0.625	10.967	0.488
4.89	14.056	0.625	10.989	0.488
4.9	14.085	0.626	11.011	0.488
4.91	14.114	0.626	11.033	0.488
4.92	14.142	0.627	11.055	0.488
4.93	14.171	0.627	11.076	0.487
4.94	14.2	0.627	11.097	0.486
4.95	14.229	0.628	11.116	0.484
4.96	14.257	0.628	11.134	0.482
4.97	14.286	0.629	11.151	0.479
4.98	14.315	0.629	11.166	0.475
4.99	14.344	0.629	11.181	0.469
5	14.372	0.63	11.193	0.463
5.01	14.401	0.63	11.204	0.455
5.02	14.43	0.631	11.213	0.446
5.03	14.459	0.631	11.22	0.437
5.04	14.487	0.631	11.225	0.427
5.05	14.516	0.632	11.228	0.418
5.06	14.545	0.632	11.231	0.408
5.07	14.574	0.633	11.233	0.399
5.08	14.602	0.633	11.235	0.39
5.09	14.631	0.633	11.236	0.382
5.1	14.66	0.634	11.237	0.375
5.11	14.689	0.634	11.237	0.368
5.12	14.717	0.635	11.238	0.361
5.13	14.746	0.635	11.238	0.355
5.14	14.775	0.635	11.238	0.35
5.15	14.804	0.636	11.238	0.345
5.16	14.832	0.636	11.238	0.34
5.17	14.861	0.637	11.238	0.335
5.18	14.89	0.637	11.238	0.331
5.19	14.919	0.637	11.238	0.327
5.2	14.947	0.638	11.238	0.323
5.21	14.976	0.638	11.238	0.32
5.22	15.005	0.639	11.238	0.316
5.23	15.033	0.639	11.238	0.313
5.24	15.062	0.639	11.238	0.31
5.25	15.091	0.64	11.238	0.307
5.26	15.12	0.64	11.238	0.304
5.27	15.148	0.641	11.238	0.302
5.28	15.177	0.641	11.238	0.299
5.29	15.206	0.641	11.238	0.296
5.3	15.235	0.642	11.238	0.294
5.31	15.263	0.642	11.238	0.292
5.32	15.292	0.642	11.238	0.289
5.33	15.321	0.643	11.238	0.287
5.34	15.35	0.643	11.238	0.285
5.35	15.378	0.644	11.238	0.283
5.36	15.407	0.644	11.238	0.281
5.37	15.436	0.644	11.238	0.279
5.38	15.465	0.645	11.238	0.277
5.39	15.493	0.645	11.238	0.276
5.4	15.522	0.646	11.238	0.274
5.41	15.551	0.646	11.238	0.272
5.42	15.58	0.646	11.238	0.271
5.43	15.608	0.647	11.238	0.269
5.44	15.637	0.647	11.238	0.267
5.45	15.666	0.647	11.238	0.266
5.46	15.695	0.648	11.238	0.264
5.47	15.723	0.648	11.238	0.263
5.48	15.752	0.649	11.238	0.261
5.49	15.781	0.649	11.238	0.26
5.5	15.81	0.649	11.238	0.259
5.51	15.838	0.65	11.238	0.257
5.52	15.867	0.65	11.238	0.256
5.53	15.896	0.65	11.238	0.255
5.54	15.925	0.651	11.238	0.254
5.55	15.953	0.651	11.238	0.252
5.56	15.982	0.652	11.238	0.251
5.57	16.011	0.652	11.238	0.25
5.58	16.039	0.652	11.238	0.249
5.59	16.068	0.653	11.238	0.248
5.6	16.097	0.653	11.238	0.247
5.61	16.126	0.653	11.238	0.246
5.62	16.154	0.654	11.238	0.245
5.63	16.183	0.654	11.238	0.244
5.64	16.212	0.655	11.238	0.243
5.65	16.241	0.655	11.238	0.242
5.66	16.269	0.655	11.238	0.241
5.67	16.298	0.656	11.238	0.24
5.68	16.327	0.656	11.238	0.239
5.69	16.356	0.656	11.238	0.238
5.7	16.384	0.657	11.238	0.237
5.71	16.413	0.657	11.238	0.236
5.72	16.442	0.657	11.238	0.235
5.73	16.471	0.658	11.238	0.234
5.74	16.499	0.658	11.238	0.234
5.75	16.528	0.659	11.238	0.233
5.76	16.557	0.659	11.238	0.232
5.77	16.586	0.659	11.238	0.231
5.78	16.614	0.66	11.238	0.23
5.79	16.643	0.66	11.238	0.23
5.8	16.672	0.66	11.238	0.229
5.81	16.701	0.661	11.238	0.228
5.82	16.729	0.661	11.238	0.227
5.83	16.758	0.661	11.238	0.227
5.84	16.787	0.662	11.238	0.226
5.85	16.816	0.662	11.238	0.225
5.86	16.844	0.662	11.238	0.225
5.87	16.873	0.663	11.238	0.224
5.88	16.902	0.663	11.238	0.223
5.89	16.931	0.664	11.238	0.222
5.9	16.959	0.664	11.238	0.222
5.91	16.988	0.664	11.238	0.221
5.92	17.017	0.665	11.238	0.221
5.93	17.045	0.665	11.238	0.22
5.94	17.074	0.665	11.238	0.219
5.95	17.103	0.666	11.238	0.219
5.96	17.132	0.666	11.238	0.218
5.97	17.16	0.666	11.238	0.217
5.98	17.189	0.667	11.238	0.217
5.99	17.218	0.667	11.238	0.216
6	17.247	0.667	11.238	0.216
6.01	17.275	0.668	11.238	0.215
6.02	17.304	0.668	11.238	0.215
6.03	17.333	0.668	11.238	0.214
6.04	17.362	0.669	11.238	0.213
6.05	17.39	0.669	11.238	0.213
6.06	17.419	0.669	11.238	0.212
6.07	17.448	0.67	11.238	0.212
6.08	17.477	0.67	11.238	0.211
6.09	17.505	0.67	11.238	0.211
6.1	17.534	0.671	11.238	0.21
6.11	17.563	0.671	11.238	0.21
6.12	17.592	0.672	11.238	0.209
6.13	17.62	0.672	11.238	0.209
6.14	17.649	0.672	11.238	0.208
6.15	17.678	0.673	11.238	0.208
6.16	17.707	0.673	11.238	0.207
6.17	17.735	0.673	11.238	0.207
6.18	17.764	0.674	11.238	0.206
6.19	17.793	0.674	11.238	0.206
6.2	17.822	0.674	11.238	0.205
6.21	17.85	0.675	11.238	0.205
6.22	17.879	0.675	11.238	0.204
6.23	17.908	0.675	11.238	0.204
6.24	17.937	0.676	11.238	0.203
6.25	17.965	0.676	11.238	0.203
6.26	17.994	0.676	11.238	0.203
6.27	18.023	0.677	11.238	0.202
6.28	18.051	0.677	11.238	0.202
6.29	18.08	0.677	11.238	0.201
6.3	18.109	0.678	11.238	0.201
6.31	18.138	0.678	11.238	0.2
6.32	18.166	0.678	11.238	0.2
6.33	18.195	0.679	11.238	0.2
6.34	18.224	0.679	11.238	0.199
6.35	18.253	0.679	11.238	0.199
6.36	18.281	0.68	11.238	0.198
6.37	18.31	0.68	11.238	0.198
6.38	18.339	0.68	11.238	0.198
6.39	18.368	0.681	11.238	0.197
6.4	18.396	0.681	11.238	0.197
6.41	18.425	0.681	11.238	0.196
6.42	18.454	0.682	11.238	0.196
6.43	18.483	0.682	11.238	0.196
6.44	18.511	0.682	11.238	0.195
6.45	18.54	0.682	11.238	0.195
6.46	18.569	0.683	11.238	0.194
6.47	18.598	0.683	11.238	0.194
6.48	18.626	0.683	11.238	0.194
6.49	18.655	0.684	11.238	0.193
6.5	18.684	0.684	11.238	0.193
6.51	18.713	0.684	11.238	0.193
6.52	18.741	0.685	11.238	0.192
6.53	18.77	0.685	11.238	0.192
6.54	18.799	0.685	11.238	0.191
6.55	18.828	0.686	11.238	0.191
6.56	18.856	0.686	11.238	0.191
6.57	18.885	0.686	11.238	0.19
6.58	18.914	0.687	11.238	0.19
6.59	18.943	0.687	11.238	0.19
6.6	18.971	0.687	11.238	0.189
6.61	19	0.688	11.238	0.189
6.62	19.029	0.688	11.238	0.189
6.63	19.057	0.688	11.238	0.188
6.64	19.086	0.689	11.238	0.188
6.65	19.115	0.689	11.238	0.188
6.66	19.144	0.689	11.238	0.187
6.67	19.172	0.69	11.238	0.187
6.68	19.201	0.69	11.238	0.186
6.69	19.23	0.69	11.238	0.186
6.7	19.259	0.69	11.238	0.186
6.71	19.287	0.691	11.238	0.185
6.72	19.316	0.691	11.238	0.185
6.73	19.345	0.691	11.238	0.185
6.74	19.374	0.692	11.238	0.185
6.75	19.402	0.692	11.238	0.184
6.76	19.43	0.692	11.238	0.184
6.77	19.459	0.693	11.238	0.184
6.78	19.487	0.693	11.238	0.183
6.79	19.515	0.693	11.238	0.183
6.8	19.543	0.694	11.238	0.183
6.81	19.57	0.694	11.238	0.182
6.82	19.598	0.694	11.238	0.182
6.83	19.626	0.694	11.238	0.182
6.84	19.654	0.695	11.238	0.181
6.85	19.682	0.695	11.238	0.181
6.86	19.709	0.695	11.238	0.181
6.87	19.737	0.695	11.238	0.18
6.88	19.765	0.695	11.238	0.18
6.89	19.793	0.695	11.238	0.18
6.9	19.821	0.695	11.238	0.179
6.91	19.849	0.695	11.238	0.179
6.92	19.876	0.694	11.238	0.179
6.93	19.901	0.694	11.238	0.179
6.94	19.927	0.692	11.238	0.178
6.95	19.951	0.69	11.238	0.178
6.96	19.972	0.687	11.238	0.178
6.97	19.992	0.683	11.238	0.177
6.98	20.012	0.678	11.238	0.177
6.99	20.031	0.671	11.238	0.177
7	20.046	0.663	11.238	0.176
7.01	20.06	0.653	11.238	0.176
7.02	20.07	0.641	11.238	0.176
7.03	20.078	0.629	11.238	0.176
7.04	20.084	0.616	11.238	0.175
7.05	20.089	0.603	11.238	0.175
7.06	20.093	0.591	11.238	0.175
7.07	20.096	0.579	11.238	0.174
7.08	20.098	0.567	11.238	0.174
7.09	20.099	0.557	11.238	0.174
7.1	20.1	0.547	11.238	0.174
7.11	20.101	0.538	11.238	0.173
7.12	20.101	0.529	11.238	0.173
7.13	20.102	0.522	11.238	0.173
7.14	20.102	0.515	11.238	0.172
7.15	20.102	0.508	11.238	0.172
7.16	20.102	0.502	11.238	0.172
7.17	20.102	0.496	11.238	0.172
7.18	20.102	0.491	11.238	0.171
7.19	20.102	0.486	11.238	0.171
7.2	20.102	0.481	11.238	0.171
7.21	20.102	0.476	11.238	0.17
7.22	20.102	0.472	11.238	0.17
7.23	20.102	0.468	11.238	0.17
7.24	20.102	0.464	11.238	0.17
7.25	20.102	0.46	11.238	0.169
7.26	20.102	0.456	11.238	0.169
7.27	20.102	0.453	11.238	0.169
7.28	20.102	0.449	11.238	0.169
7.29	20.102	0.446	11.238	0.168
7.3	20.102	0.443	11.238	0.168
7.31	20.102	0.44	11.238	0.168
7.32	20.102	0.437	11.238	0.167
7.33	20.102	0.434	11.238	0.167
7.34	20.102	0.431	11.238	0.167
7.35	20.102	0.428	11.238	0.167
7.36	20.102	0.426	11.238	0.166
7.37	20.102	0.423	11.238	0.166
7.38	20.102	0.421	11.238	0.166
7.39	20.102	0.418	11.238	0.166
7.4	20.102	0.416	11.238	0.165
7.41	20.102	0.414	11.238	0.165
7.42	20.102	0.411	11.238	0.165
7.43	20.102	0.409	11.238	0.165
7.44	20.102	0.407	11.238	0.164
7.45	20.102	0.405	11.238	0.164
7.46	20.102	0.403	11.238	0.164
7.47	20.102	0.401	11.238	0.164
7.48	20.102	0.399	11.238	0.163
7.49	20.102	0.397	11.238	0.163
7.5	20.102	0.396	11.238	0.163
7.51	20.102	0.394	11.238	0.162
7.52	20.102	0.392	11.238	0.162
7.53	20.102	0.39	11.238	0.162
7.54	20.102	0.389	11.238	0.162
7.55	20.102	0.387	11.238	0.161
7.56	20.102	0.385	11.238	0.161
7.57	20.102	0.384	11.238	0.161
7.58	20.102	0.382	11.238	0.161
7.59	20.102	0.381	11.238	0.16
7.6	20.102	0.379	11.238	0.16
7.61	20.102	0.378	11.238	0.16
7.62	20.102	0.376	11.238	0.16
7.63	20.102	0.375	11.238	0.159
7.64	20.102	0.374	11.238	0.159
7.65	20.102	0.372	11.238	0.159
7.66	20.102	0.371	11.238	0.159
7.67	20.102	0.37	11.238	0.158
7.68	20.102	0.368	11.238	0.158
7.69	20.102	0.367	11.238	0.158
7.7	20.102	0.366	11.238	0.158
7.71	20.102	0.365	11.238	0.157
7.72	20.102	0.363	11.238	0.157
7.73	20.102	0.362	11.238	0.157
7.74	20.102	0.361	11.238	0.157
7.75	20.102	0.36	11.238	0.156
7.76	20.102	0.359	11.238	0.156
7.77	20.102	0.358	11.238	0.156
7.78	20.102	0.356	11.238	0.156
7.79	20.102	0.355	11.238	0.156
7.8	20.102	0.354	11.238	0.155
7.81	20.102	0.353	11.238	0.155
7.82	20.102	0.352	11.238	0.155
7.83	20.102	0.351	11.238	0.155
7.84	20.102	0.35	11.238	0.154
7.85	20.102	0.349	11.238	0.154
7.86	20.102	0.348	11.238	0.154
7.87	20.102	0.347	11.238	0.154
7.88	20.102	0.346	11.238	0.153
7.89	20.102	0.345	11.238	0.153
7.9	20.102	0.344	11.238	0.153
7.91	20.102	0.343	11.238	0.153
7.92	20.102	0.343	11.238	0.152
7.93	20.102	0.342	11.238	0.152
7.94	20.102	0.341	11.238	0.152
7.95	20.102	0.34	11.238	0.152
7.96	20.102	0.339	11.238	0.151
7.97	20.102	0.338	11.238	0.151
7.98	20.102	0.337	11.238	0.151
7.99	20.102	0.336	11.238	0.151
8	20.102	0.336	11.238	0.151
8.01	20.102	0.335	11.238	0.15
8.02	20.102	0.334	11.238	0.15
8.03	20.102	0.333	11.238	0.15
8.04	20.102	0.332	11.238	0.15
8.05	20.102	0.332	11.238	0.149
8.06	20.102	0.331	11.238	0.149
8.07	20.102	0.33	11.238	0.149
8.08	20.102	0.329	11.238	0.149
8.09	20.102	0.329	11.238	0.148
8.1	20.102	0.328	11.238	0.148
8.11	20.102	0.327	11.238	0.148
8.12	20.102	0.326	11.238	0.148
8.13	20.102	0.326	11.238	0.148
8.14	20.102	0.325	11.238	0.147
8.15	20.102	0.324	11.238	0.147
8.16	20.102	0.323	11.238	0.147
8.17	20.102	0.323	11.238	0.147
8.18	20.102	0.322	11.238	0.146
8.19	20.102	0.321	11.238	0.146
8.2	20.102	0.321	11.238	0.146
8.21	20.102	0.32	11.238	0.146
8.22	20.102	0.319	11.238	0.146
8.23	20.102	0.319	11.238	0.145
8.24	20.102	0.318	11.238	0.145
8.25	20.102	0.317	11.238	0.145
8.26	20.102	0.317	11.238	0.145
8.27	20.102	0.316	11.238	0.144
8.28	20.102	0.315	11.238	0.144
8.29	20.102	0.315	11.238	0.144
8.3	20.102	0.314	11.238	0.144
8.31	20.102	0.313	11.238	0.144
8.32	20.102	0.313	11.238	0.143
8.33	20.102	0.312	11.238	0.143
8.34	20.102	0.312	11.238	0.143
8.35	20.102	0.311	11.238	0.143
8.36	20.102	0.31	11.238	0.142
8.37	20.102	0.31	11.238	0.142
8.38	20.102	0.309	11.238	0.142
8.39	20.102	0.309	11.238	0.142
8.4	20.102	0.308	11.238	0.142
8.41	20.102	0.307	11.238	0.141
8.42	20.102	0.307	11.238	0.141
8.43	20.102	0.306	11.238	0.141
8.44	20.102	0.306	11.238	0.141
8.45	20.102	0.305	11.238	0.14
8.46	20.102	0.304	11.238	0.14
8.47	20.102	0.304	11.238	0.14
8.48	20.102	0.303	11.238	0.14
8.49	20.102	0.303	11.238	0.14
8.5	20.102	0.302	11.238	0.139
8.51	20.102	0.302	11.238	0.139
8.52	20.102	0.301	11.238	0.139
8.53	20.102	0.3	11.238	0.139
8.54	20.102	0.3	11.238	0.139
8.55	20.102	0.299	11.238	0.138
8.56	20.102	0.299	11.238	0.138
8.57	20.102	0.298	11.238	0.138
8.58	20.102	0.298	11.238	0.138
8.59	20.102	0.297	11.238	0.137
8.6	20.102	0.297	11.238	0.137
8.61	20.102	0.296	11.238	0.137
8.62	20.102	0.296	11.238	0.137
8.63	20.102	0.295	11.238	0.137
8.64	20.102	0.295	11.238	0.136
8.65	20.102	0.294	11.238	0.136
8.66	20.102	0.293	11.238	0.136
8.67	20.102	0.293	11.238	0.136
8.68	20.102	0.292	11.238	0.136
8.69	20.102	0.292	11.238	0.135
8.7	20.102	0.291	11.238	0.135
8.71	20.102	0.291	11.238	0.135
8.72	20.102	0.29	11.238	0.135
8.73	20.102	0.29	11.238	0.135
8.74	20.102	0.289	11.238	0.134
8.75	20.102	0.289	11.238	0.134
8.76	20.102	0.288	11.238	0.134
8.77	20.102	0.288	11.238	0.134
8.78	20.102	0.287	11.238	0.134
8.79	20.102	0.287	11.238	0.133
8.8	20.102	0.286	11.238	0.133
8.81	20.102	0.286	11.238	0.133
8.82	20.102	0.285	11.238	0.133
8.83	20.102	0.285	11.238	0.133
8.84	20.102	0.285	11.238	0.132
8.85	20.102	0.284	11.238	0.132
8.86	20.102	0.284	11.238	0.132
8.87	20.102	0.283	11.238	0.132
8.88	20.102	0.283	11.238	0.132
8.89	20.102	0.282	11.238	0.131
8.9	20.102	0.282	11.238	0.131
8.91	20.102	0.281	11.238	0.131
8.92	20.102	0.281	11.238	0.131
8.93	20.102	0.28	11.238	0.131
8.94	20.102	0.28	11.238	0.13
8.95	20.102	0.279	11.238	0.13
8.96	20.102	0.279	11.238	0.13
8.97	20.102	0.278	11.238	0.13
8.98	20.102	0.278	11.238	0.13
8.99	20.102	0.277	11.238	0.129
9	20.102	0.277	11.238	0.129
9.01	20.102	0.277	11.238	0.129
9.02	20.102	0.276	11.238	0.129
9.03	20.102	0.276	11.238	0.129
9.04	20.102	0.275	11.238	0.128
9.05	20.102	0.275	11.238	0.128
9.06	20.102	0.274	11.238	0.128
9.07	20.102	0.274	11.238	0.128
9.08	20.102	0.273	11.238	0.128
9.09	20.102	0.273	11.238	0.127
9.1	20.102	0.273	11.238	0.127
9.11	20.102	0.272	11.238	0.127
9.12	20.102	0.272	11.238	0.127
9.13	20.102	0.271	11.238	0.127
9.14	20.102	0.271	11.238	0.126
9.15	20.102	0.27	11.238	0.126
9.16	20.102	0.27	11.238	0.126
9.17	20.102	0.27	11.238	0.126
9.18	20.102	0.269	11.238	0.126
9.19	20.102	0.269	11.238	0.125
9.2	20.102	0.268	11.238	0.125
9.21	20.102	0.268	11.238	0.125
9.22	20.102	0.267	11.238	0.125
9.23	20.102	0.267	11.238	0.125
9.24	20.102	0.267	11.238	0.124
9.25	20.102	0.266	11.238	0.124
9.26	20.102	0.266	11.238	0.124
9.27	20.102	0.265	11.238	0.124
9.28	20.102	0.265	11.238	0.124
9.29	20.102	0.264	11.238	0.124
9.3	20.102	0.264	11.238	0.123
9.31	20.102	0.264	11.238	0.123
9.32	20.102	0.263	11.238	0.123
9.33	20.102	0.263	11.238	0.123
9.34	20.102	0.262	11.238	0.123
9.35	20.102	0.262	11.238	0.122
9.36	20.102	0.261	11.238	0.122
9.37	20.102	0.261	11.238	0.122
9.38	20.102	0.261	11.238	0.122
9.39	20.102	0.26	11.238	0.122
9.4	20.102	0.26	11.238	0.121
9.41	20.102	0.259	11.238	0.121
9.42	20.102	0.259	11.238	0.121
9.43	20.102	0.259	11.238	0.121
9.44	20.102	0.258	11.238	0.121
9.45	20.102	0.258	11.238	0.121
9.46	20.102	0.257	11.238	0.12
9.47	20.102	0.257	11.238	0.12
9.48	20.102	0.257	11.238	0.12
9.49	20.102	0.256	11.238	0.12
9.5	20.102	0.256	11.238	0.12
9.51	20.102	0.255	11.238	0.119
9.52	20.102	0.255	11.238	0.119
9.53	20.102	0.255	11.238	0.119
9.54	20.102	0.254	11.238	0.119
9.55	20.102	0.254	11.238	0.119
9.56	20.102	0.253	11.238	0.119
9.57	20.102	0.253	11.238	0.118
9.58	20.102	0.253	11.238	0.118
9.59	20.102	0.252	11.238	0.118
9.6	20.102	0.252	11.238	0.118
9.61	20.102	0.251	11.238	0.118
9.62	20.102	0.251	11.238	0.117
9.63	20.102	0.251	11.238	0.117
9.64	20.102	0.25	11.238	0.117
9.65	20.102	0.25	11.238	0.117
9.66	20.102	0.249	11.238	0.117
9.67	20.102	0.249	11.238	0.117
9.68	20.102	0.249	11.238	0.116
9.69	20.102	0.248	11.238	0.116
9.7	20.102	0.248	11.238	0.116
9.71	20.102	0.248	11.238	0.116
9.72	20.102	0.247	11.238	0.116
9.73	20.102	0.247	11.238	0.115
9.74	20.102	0.246	11.238	0.115
9.75	20.102	0.246	11.238	0.115
9.76	20.102	0.246	11.238	0.115
9.77	20.102	0.245	11.238	0.115
9.78	20.102	0.245	11.238	0.115
9.79	20.102	0.245	11.238	0.114
9.8	20.102	0.244	11.238	0.114
9.81	20.102	0.244	11.238	0.114
9.82	20.102	0.243	11.238	0.114
9.83	20.102	0.243	11.238	0.114
9.84	20.102	0.243	11.238	0.114
9.85	20.102	0.242	11.238	0.113
9.86	20.102	0.242	11.238	0.113
9.87	20.102	0.241	11.238	0.113
9.88	20.102	0.241	11.238	0.113
9.89	20.102	0.241	11.238	0.113
9.9	20.102	0.24	11.238	0.113
9.91	20.102	0.24	11.238	0.112
9.92	20.102	0.24	11.238	0.112
9.93	20.102	0.239	11.238	0.112
9.94	20.102	0.239	11.238	0.112
9.95	20.102	0.239	11.238	0.112
9.96	20.102	0.238	11.238	0.112
9.97	20.102	0.238	11.238	0.111
9.98	20.102	0.237	11.238	0.111
9.99	20.102	0.237	11.238	0.111
10	20.102	0.237	11.238	0.111
10.01	20.102	0.236	11.238	0.111
10.02	20.102	0.236	11.238	0.111
10.03	20.102	0.236	11.238	0.11
10.04	20.102	0.235	11.238	0.11
10.05	20.102	0.235	11.238	0.11
10.06	20.102	0.235	11.238	0.11
10.07	20.102	0.234	11.238	0.11
10.08	20.102	0.234	11.238	0.109
10.09	20.102	0.233	11.238	0.109
10.1	20.102	0.233	11.238	0.109
10.11	20.102	0.233	11.238	0.109
10.12	20.102	0.232	11.238	0.109
10.13	20.102	0.232	11.238	0.109
10.14	20.102	0.232	11.238	0.109
10.15	20.102	0.231	11.238	0.108
10.16	20.102	0.231	11.238	0.108
10.17	20.102	0.231	11.238	0.108
10.18	20.102	0.23	11.238	0.108
10.19	20.102	0.23	11.238	0.108
10.2	20.102	0.23	11.238	0.108
10.21	20.102	0.229	11.238	0.107
10.22	20.102	0.229	11.238	0.107
10.23	20.102	0.228	11.238	0.107
10.24	20.102	0.228	11.238	0.107
10.25	20.102	0.228	11.238	0.107
10.26	20.102	0.227	11.238	0.107
10.27	20.102	0.227	11.238	0.106
10.28	20.102	0.227	11.238	0.106
10.29	20.102	0.226	11.238	0.106
10.3	20.102	0.226	11.238	0.106
10.31	20.102	0.226	11.238	0.106
10.32	20.102	0.225	11.238	0.106
10.33	20.102	0.225	11.238	0.105
10.34	20.102	0.225	11.238	0.105
10.35	20.102	0.224	11.238	0.105
10.36	20.102	0.224	11.238	0.105
10.37	20.102	0.224	11.238	0.105
10.38	20.102	0.223	11.238	0.105
10.39	20.102	0.223	11.238	0.104
10.4	20.102	0.223	11.238	0.104
10.41	20.102	0.222	11.238	0.104
10.42	20.102	0.222	11.238	0.104
10.43	20.102	0.222	11.238	0.104
10.44	20.102	0.221	11.238	0.104
10.45	20.102	0.221	11.238	0.103
10.46	20.102	0.221	11.238	0.103
10.47	20.102	0.22	11.238	0.103
10.48	20.102	0.22	11.238	0.103
10.49	20.102	0.219	11.238	0.103
10.5	20.102	0.219	11.238	0.103
10.51	20.102	0.219	11.238	0.103
10.52	20.102	0.218	11.238	0.102
10.53	20.102	0.218	11.238	0.102
10.54	20.102	0.218	11.238	0.102
10.55	20.102	0.217	11.238	0.102
10.56	20.102	0.217	11.238	0.102
10.57	20.102	0.217	11.238	0.102
10.58	20.102	0.216	11.238	0.101
10.59	20.102	0.216	11.238	0.101
10.6	20.102	0.216	11.238	0.101
10.61	20.102	0.215	11.238	0.101
10.62	20.102	0.215	11.238	0.101
10.63	20.102	0.215	11.238	0.101
10.64	20.102	0.215	11.238	0.101
10.65	20.102	0.214	11.238	0.1
10.66	20.102	0.214	11.238	0.1
10.67	20.102	0.214	11.238	0.1
10.68	20.102	0.213	11.238	0.1
10.69	20.102	0.213	11.238	0.1
10.7	20.102	0.213	11.238	0.1
10.71	20.102	0.212	11.238	0.099
10.72	20.102	0.212	11.238	0.099
10.73	20.102	0.212	11.238	0.099
10.74	20.102	0.211	11.238	0.099
10.75	20.102	0.211	11.238	0.099
10.76	20.102	0.211	11.238	0.099
10.77	20.102	0.21	11.238	0.099
10.78	20.102	0.21	11.238	0.098
10.79	20.102	0.21	11.238	0.098
10.8	20.102	0.209	11.238	0.098
10.81	20.102	0.209	11.238	0.098
10.82	20.102	0.209	11.238	0.098
10.83	20.102	0.208	11.238	0.098
10.84	20.102	0.208	11.238	0.097
10.85	20.102	0.208	11.238	0.097
10.86	20.102	0.207	11.238	0.097
10.87	20.102	0.207	11.238	0.097
10.88	20.102	0.207	11.238	0.097
10.89	20.102	0.206	11.238	0.097
10.9	20.102	0.206	11.238	0.097
10.91	20.102	0.206	11.238	0.096
10.92	20.102	0.205	11.238	0.096
10.93	20.102	0.205	11.238	0.096
10.94	20.102	0.205	11.238	0.096
10.95	20.102	0.205	11.238	0.096
10.96	20.102	0.204	11.238	0.096
10.97	20.102	0.204	11.238	0.096
10.98	20.102	0.204	11.238	0.095
10.99	20.102	0.203	11.238	0.095
11	20.102	0.203	11.238	0.095
11.01	20.102	0.203	11.238	0.095
11.02	20.102	0.202	11.238	0.095
11.03	20.102	0.202	11.238	0.095
11.04	20.102	0.202	11.238	0.095
11.05	20.102	0.201	11.238	0.094
11.06	20.102	0.201	11.238	0.094
11.07	20.102	0.201	11.238	0.094
11.08	20.102	0.201	11.238	0.094
11.09	20.102	0.2	11.238	0.094
11.1	20.102	0.2	11.238	0.094
11.11	20.102	0.2	11.238	0.094
11.12	20.102	0.199	11.238	0.093
11.13	20.102	0.199	11.238	0.093
11.14	20.102	0.199	11.238	0.093
11.15	20.102	0.198	11.238	0.093
11.16	20.102	0.198	11.238	0.093
11.17	20.102	0.198	11.238	0.093
11.18	20.102	0.197	11.238	0.093
11.19	20.102	0.197	11.238	0.092
11.2	20.102	0.197	11.238	0.092
11.21	20.102	0.197	11.238	0.092
11.22	20.102	0.196	11.238	0.092
11.23	20.102	0.196	11.238	0.092
11.24	20.102	0.196	11.238	0.092
11.25	20.102	0.195	11.238	0.092
11.26	20.102	0.195	11.238	0.091
11.27	20.102	0.195	11.238	0.091
11.28	20.102	0.194	11.238	0.091
11.29	20.102	0.194	11.238	0.091
11.3	20.102	0.194	11.238	0.091
11.31	20.102	0.194	11.238	0.091
11.32	20.102	0.193	11.238	0.091
11.33	20.102	0.193	11.238	0.09
11.34	20.102	0.193	11.238	0.09
11.35	20.102	0.192	11.238	0.09
11.36	20.102	0.192	11.238	0.09
11.37	20.102	0.192	11.238	0.09
11.38	20.102	0.192	11.238	0.09
11.39	20.102	0.191	11.238	0.09
11.4	20.102	0.191	11.238	0.09
11.41	20.102	0.191	11.238	0.089
11.42	20.102	0.19	11.238	0.089
11.43	20.102	0.19	11.238	0.089
11.44	20.102	0.19	11.238	0.089
11.45	20.102	0.189	11.238	0.089
11.46	20.102	0.189	11.238	0.089
11.47	20.102	0.189	11.238	0.089
11.48	20.102	0.189	11.238	0.088
11.49	20.102	0.188	11.238	0.088
11.5	20.102	0.188	11.238	0.088
11.51	20.102	0.188	11.238	0.088
11.52	20.102	0.187	11.238	0.088
11.53	20.102	0.187	11.238	0.088
11.54	20.102	0.187	11.238	0.088
11.55	20.102	0.187	11.238	0.087
11.56	20.102	0.186	11.238	0.087
11.57	20.102	0.186	11.238	0.087
11.58	20.102	0.186	11.238	0.087
11.59	20.102	0.185	11.238	0.087
11.6	20.102	0.185	11.238	0.087
11.61	20.102	0.185	11.238	0.087
11.62	20.102	0.185	11.238	0.087
11.63	20.102	0.184	11.238	0.086
11.64	20.102	0.184	11.238	0.086
11.65	20.102	0.184	11.238	0.086
11.66	20.102	0.184	11.238	0.086
11.67	20.102	0.183	11.238	0.086
11.68	20.102	0.183	11.238	0.086
11.69	20.102	0.183	11.238	0.086
11.7	20.102	0.182	11.238	0.085
11.71	20.102	0.182	11.238	0.085
11.72	20.102	0.182	11.238	0.085
11.73	20.102	0.182	11.238	0.085
11.74	20.102	0.181	11.238	0.085
11.75	20.102	0.181	11.238	0.085
11.76	20.102	0.181	11.238	0.085
11.77	20.102	0.18	11.238	0.085
11.78	20.102	0.18	11.238	0.084
11.79	20.102	0.18	11.238	0.084
11.8	20.102	0.18	11.238	0.084
11.81	20.102	0.179	11.238	0.084
11.82	20.102	0.179	11.238	0.084
11.83	20.102	0.179	11.238	0.084
11.84	20.102	0.179	11.238	0.084
11.85	20.102	0.178	11.238	0.084
11.86	20.102	0.178	11.238	0.083
11.87	20.102	0.178	11.238	0.083
11.88	20.102	0.177	11.238	0.083
11.89	20.102	0.177	11.238	0.083
11.9	20.102	0.177	11.238	0.083
11.91	20.102	0.177	11.238	0.083
11.92	20.102	0.176	11.238	0.083
11.93	20.102	0.176	11.238	0.083
11.94	20.102	0.176	11.238	0.082
11.95	20.102	0.176	11.238	0.082
11.96	20.102	0.175	11.238	0.082
11.97	20.102	0.175	11.238	0.082
11.98	20.102	0.175	11.238	0.082
11.99	20.102	0.174	11.238	0.082
12	20.102	0.174	11.238	0.082
12.01	20.102	0.174	11.238	0.082
12.02	20.102	0.174	11.238	0.081
12.03	20.102	0.173	11.238	0.081
12.04	20.102	0.173	11.238	0.081
12.05	20.102	0.173	11.238	0.081
12.06	20.102	0.173	11.238	0.081
12.07	20.102	0.172	11.238	0.081
12.08	20.102	0.172	11.238	0.081
12.09	20.102	0.172	11.238	0.081
12.1	20.102	0.172	11.238	0.08
12.11	20.102	0.171	11.238	0.08
12.12	20.102	0.171	11.238	0.08
12.13	20.102	0.171	11.238	0.08
12.14	20.102	0.171	11.238	0.08
12.15	20.102	0.17	11.238	0.08
12.16	20.102	0.17	11.238	0.08
12.17	20.102	0.17	11.238	0.08
12.18	20.102	0.169	11.238	0.079
12.19	20.102	0.169	11.238	0.079
12.2	20.102	0.169	11.238	0.079
12.21	20.102	0.169	11.238	0.079
12.22	20.102	0.168	11.238	0.079
12.23	20.102	0.168	11.238	0.079
12.24	20.102	0.168	11.238	0.079
12.25	20.102	0.168	11.238	0.079
12.26	20.102	0.167	11.238	0.078
12.27	20.102	0.167	11.238	0.078
12.28	20.102	0.167	11.238	0.078
12.29	20.102	0.167	11.238	0.078
12.3	20.102	0.166	11.238	0.078
12.31	20.102	0.166	11.238	0.078
12.32	20.102	0.166	11.238	0.078
12.33	20.102	0.166	11.238	0.078
12.34	20.102	0.165	11.238	0.078
12.35	20.102	0.165	11.238	0.077
12.36	20.102	0.165	11.238	0.077
12.37	20.102	0.165	11.238	0.077
12.38	20.102	0.164	11.238	0.077
12.39	20.102	0.164	11.238	0.077
12.4	20.102	0.164	11.238	0.077
12.41	20.102	0.164	11.238	0.077
12.42	20.102	0.163	11.238	0.077
12.43	20.102	0.163	11.238	0.076
12.44	20.102	0.163	11.238	0.076
12.45	20.102	0.163	11.238	0.076
12.46	20.102	0.162	11.238	0.076
12.47	20.102	0.162	11.238	0.076
12.48	20.102	0.162	11.238	0.076
12.49	20.102	0.162	11.238	0.076
12.5	20.102	0.161	11.238	0.076
12.51	20.102	0.161	11.238	0.076
12.52	20.102	0.161	11.238	0.075
12.53	20.102	0.161	11.238	0.075
12.54	20.102	0.16	11.238	0.075
12.55	20.102	0.16	11.238	0.075
12.56	20.102	0.16	11.238	0.075
12.57	20.102	0.16	11.238	0.075
12.58	20.102	0.159	11.238	0.075
12.59	20.102	0.159	11.238	0.075
12.6	20.102	0.159	11.238	0.075
12.61	20.102	0.159	11.238	0.074
12.62	20.102	0.158	11.238	0.074
12.63	20.102	0.158	11.238	0.074
12.64	20.102	0.158	11.238	0.074
12.65	20.102	0.158	11.238	0.074
12.66	20.102	0.158	11.238	0.074
12.67	20.102	0.157	11.238	0.074
12.68	20.102	0.157	11.238	0.074
12.69	20.102	0.157	11.238	0.073
12.7	20.102	0.157	11.238	0.073
12.71	20.102	0.156	11.238	0.073
12.72	20.102	0.156	11.238	0.073
12.73	20.102	0.156	11.238	0.073
12.74	20.102	0.156	11.238	0.073
12.75	20.102	0.155	11.238	0.073
12.76	20.102	0.155	11.238	0.073
12.77	20.102	0.155	11.238	0.073
12.78	20.102	0.155	11.238	0.072
12.79	20.102	0.154	11.238	0.072
12.8	20.102	0.154	11.238	0.072
12.81	20.102	0.154	11.238	0.072
12.82	20.102	0.154	11.238	0.072
12.83	20.102	0.154	11.238	0.072
12.84	20.102	0.153	11.238	0.072
12.85	20.102	0.153	11.238	0.072
12.86	20.102	0.153	11.238	0.072
12.87	20.102	0.153	11.238	0.072
12.88	20.102	0.152	11.238	0.071
12.89	20.102	0.152	11.238	0.071
12.9	20.102	0.152	11.238	0.071
12.91	20.102	0.152	11.238	0.071
12.92	20.102	0.151	11.238	0.071
12.93	20.102	0.151	11.238	0.071
12.94	20.102	0.151	11.238	0.071
12.95	20.102	0.151	11.238	0.071
12.96	20.102	0.15	11.238	0.071
12.97	20.102	0.15	11.238	0.07
12.98	20.102	0.15	11.238	0.07
12.99	20.102	0.15	11.238	0.07
13	20.102	0.15	11.238	0.07
13.01	20.102	0.149	11.238	0.07
13.02	20.102	0.149	11.238	0.07
13.03	20.102	0.149	11.238	0.07
13.04	20.102	0.149	11.238	0.07
13.05	20.102	0.148	11.238	0.07
13.06	20.102	0.148	11.238	0.069
13.07	20.102	0.148	11.238	0.069
13.08	20.102	0.148	11.238	0.069
13.09	20.102	0.148	11.238	0.069
13.1	20.102	0.147	11.238	0.069
13.11	20.102	0.147	11.238	0.069
13.12	20.102	0.147	11.238	0.069
13.13	20.102	0.147	11.238	0.069
13.14	20.102	0.146	11.238	0.069
13.15	20.102	0.146	11.238	0.069
13.16	20.102	0.146	11.238	0.068
13.17	20.102	0.146	11.238	0.068
13.18	20.102	0.146	11.238	0.068
13.19	20.102	0.145	11.238	0.068
13.2	20.102	0.145	11.238	0.068
13.21	20.102	0.145	11.238	0.068
13.22	20.102	0.145	11.238	0.068
13.23	20.102	0.144	11.238	0.068
13.24	20.102	0.144	11.238	0.068
13.25	20.102	0.144	11.238	0.067
13.26	20.102	0.144	11.238	0.067
13.27	20.102	0.144	11.238	0.067
13.28	20.102	0.143	11.238	0.067
13.29	20.102	0.143	11.238	0.067
13.3	20.102	0.143	11.238	0.067
13.31	20.102	0.143	11.238	0.067
13.32	20.102	0.142	11.238	0.067
13.33	20.102	0.142	11.238	0.067
13.34	20.102	0.142	11.238	0.067
13.35	20.102	0.142	11.238	0.066
13.36	20.102	0.142	11.238	0.066
13.37	20.102	0.141	11.238	0.066
13.38	20.102	0.141	11.238	0.066
13.39	20.102	0.141	11.238	0.066
13.4	20.102	0.141	11.238	0.066
13.41	20.102	0.14	11.238	0.066
13.42	20.102	0.14	11.238	0.066
13.43	20.102	0.14	11.238	0.066
13.44	20.102	0.14	11.238	0.066
13.45	20.102	0.14	11.238	0.065
13.46	20.102	0.139	11.238	0.065
13.47	20.102	0.139	11.238	0.065
13.48	20.102	0.139	11.238	0.065
13.49	20.102	0.139	11.238	0.065
13.5	20.102	0.139	11.238	0.065
13.51	20.102	0.138	11.238	0.065
13.52	20.102	0.138	11.238	0.065
13.53	20.102	0.138	11.238	0.065
13.54	20.102	0.138	11.238	0.065
13.55	20.102	0.138	11.238	0.064
13.56	20.102	0.137	11.238	0.064
13.57	20.102	0.137	11.238	0.064
13.58	20.102	0.137	11.238	0.064
13.59	20.102	0.137	11.238	0.064
13.6	20.102	0.136	11.238	0.064
13.61	20.102	0.136	11.238	0.064
13.62	20.102	0.136	11.238	0.064
13.63	20.102	0.136	11.238	0.064
13.64	20.102	0.136	11.238	0.064
13.65	20.102	0.135	11.238	0.063
13.66	20.102	0.135	11.238	0.063
13.67	20.102	0.135	11.238	0.063
13.68	20.102	0.135	11.238	0.063
13.69	20.102	0.135	11.238	0.063
13.7	20.102	0.134	11.238	0.063
13.71	20.102	0.134	11.238	0.063
13.72	20.102	0.134	11.238	0.063
13.73	20.102	0.134	11.238	0.063
13.74	20.102	0.134	11.238	0.063
13.75	20.102	0.133	11.238	0.063
13.76	20.102	0.133	11.238	0.062
13.77	20.102	0.133	11.238	0.062
13.78	20.102	0.133	11.238	0.062
13.79	20.102	0.133	11.238	0.062
13.8	20.102	0.132	11.238	0.062
13.81	20.102	0.132	11.238	0.062
13.82	20.102	0.132	11.238	0.062
13.83	20.102	0.132	11.238	0.062
13.84	20.102	0.132	11.238	0.062
13.85	20.102	0.131	11.238	0.062
13.86	20.102	0.131	11.238	0.061
13.87	20.102	0.131	11.238	0.061
13.88	20.102	0.131	11.238	0.061
13.89	20.102	0.131	11.238	0.061
13.9	20.102	0.13	11.238	0.061
13.91	20.102	0.13	11.238	0.061
13.92	20.102	0.13	11.238	0.061
13.93	20.102	0.13	11.238	0.061
13.94	20.102	0.13	11.238	0.061
13.95	20.102	0.129	11.238	0.061
13.96	20.102	0.129	11.238	0.061
13.97	20.102	0.129	11.238	0.06
13.98	20.102	0.129	11.238	0.06
13.99	20.102	0.129	11.238	0.06
14	20.102	0.128	11.238	0.06
14.01	20.102	0.128	11.238	0.06
14.02	20.102	0.128	11.238	0.06
14.03	20.102	0.128	11.238	0.06
14.04	20.102	0.128	11.238	0.06
14.05	20.102	0.127	11.238	0.06
14.06	20.102	0.127	11.238	0.06
14.07	20.102	0.127	11.238	0.06
14.08	20.102	0.127	11.238	0.059
14.09	20.102	0.127	11.238	0.059
14.1	20.102	0.126	11.238	0.059
14.11	20.102	0.126	11.238	0.059
14.12	20.102	0.126	11.238	0.059
14.13	20.102	0.126	11.238	0.059
14.14	20.102	0.126	11.238	0.059
14.15	20.102	0.125	11.238	0.059
14.16	20.102	0.125	11.238	0.059
14.17	20.102	0.125	11.238	0.059
14.18	20.102	0.125	11.238	0.059
14.19	20.102	0.125	11.238	0.058
14.2	20.102	0.125	11.238	0.058
14.21	20.102	0.124	11.238	0.058
14.22	20.102	0.124	11.238	0.058
14.23	20.102	0.124	11.238	0.058
14.24	20.102	0.124	11.238	0.058
14.25	20.102	0.124	11.238	0.058
14.26	20.102	0.123	11.238	0.058
14.27	20.102	0.123	11.238	0.058
14.28	20.102	0.123	11.238	0.058
14.29	20.102	0.123	11.238	0.058
14.3	20.102	0.123	11.238	0.057
14.31	20.102	0.122	11.238	0.057
14.32	20.102	0.122	11.238	0.057
14.33	20.102	0.122	11.238	0.057
14.34	20.102	0.122	11.238	0.057
14.35	20.102	0.122	11.238	0.057
14.36	20.102	0.122	11.238	0.057
14.37	20.102	0.121	11.238	0.057
14.38	20.102	0.121	11.238	0.057
14.39	20.102	0.121	11.238	0.057
14.4	20.102	0.121	11.238	0.057
14.41	20.102	0.121	11.238	0.057
14.42	20.102	0.12	11.238	0.056
14.43	20.102	0.12	11.238	0.056
14.44	20.102	0.12	11.238	0.056
14.45	20.102	0.12	11.238	0.056
14.46	20.102	0.12	11.238	0.056
14.47	20.102	0.12	11.238	0.056
14.48	20.102	0.119	11.238	0.056
14.49	20.102	0.119	11.238	0.056
14.5	20.102	0.119	11.238	0.056
14.51	20.102	0.119	11.238	0.056
14.52	20.102	0.119	11.238	0.056
14.53	20.102	0.118	11.238	0.056
14.54	20.102	0.118	11.238	0.055
14.55	20.102	0.118	11.238	0.055
14.56	20.102	0.118	11.238	0.055
14.57	20.102	0.118	11.238	0.055
14.58	20.102	0.118	11.238	0.055
14.59	20.102	0.117	11.238	0.055
14.6	20.102	0.117	11.238	0.055
14.61	20.102	0.117	11.238	0.055
14.62	20.102	0.117	11.238	0.055
14.63	20.102	0.117	11.238	0.055
14.64	20.102	0.116	11.238	0.055
14.65	20.102	0.116	11.238	0.054
14.66	20.102	0.116	11.238	0.054
14.67	20.102	0.116	11.238	0.054
14.68	20.102	0.116	11.238	0.054
14.69	20.102	0.116	11.238	0.054
14.7	20.102	0.115	11.238	0.054
14.71	20.102	0.115	11.238	0.054
14.72	20.102	0.115	11.238	0.054
14.73	20.102	0.115	11.238	0.054
14.74	20.102	0.115	11.238	0.054
14.75	20.102	0.115	11.238	0.054
14.76	20.102	0.114	11.238	0.054
14.77	20.102	0.114	11.238	0.054
14.78	20.102	0.114	11.238	0.053
14.79	20.102	0.114	11.238	0.053
14.8	20.102	0.114	11.238	0.053
14.81	20.102	0.113	11.238	0.053
14.82	20.102	0.113	11.238	0.053
14.83	20.102	0.113	11.238	0.053
14.84	20.102	0.113	11.238	0.053
14.85	20.102	0.113	11.238	0.053
14.86	20.102	0.113	11.238	0.053
14.87	20.102	0.112	11.238	0.053
14.88	20.102	0.112	11.238	0.053
14.89	20.102	0.112	11.238	0.053
14.9	20.102	0.112	11.238	0.052
14.91	20.102	0.112	11.238	0.052
14.92	20.102	0.112	11.238	0.052
14.93	20.102	0.111	11.238	0.052
14.94	20.102	0.111	11.238	0.052
14.95	20.102	0.111	11.238	0.052
14.96	20.102	0.111	11.238	0.052
14.97	20.102	0.111	11.238	0.052
14.98	20.102	0.111	11.238	0.052
14.99	20.102	0.11	11.238	0.052
15	20.102	0.11	11.238	0.052
