# Supplementary material for: Probing the modulation of enzyme kinetics by multi-temperature, time-resolved serial crystallography
Source: Nat Commun. 2025 Jul 16;16:6553. doi: 10.1038/s41467-025-61631-2 (PMC12267849; doi:10.1038/s41467-025-61631-2)
Supplement: Supplementary file 4 — Source Data [file 41467_2025_61631_MOESM4_ESM.zip › SourceData_SupFig10_beamprofilet.xlsx]

## Sheet: Data
	Xi: 7ms	CTX-M-14: 5 ms
-1	0	0
-0.99	0	0
-0.98	0	0
-0.97	0	0
-0.96	0	0
-0.95	0	0
-0.94	0	0
-0.93	0	0
-0.92	0	0
-0.91	0	0
-0.9	0	0
-0.89	0	0
-0.88	0	0
-0.87	0	0
-0.86	0	0
-0.85	0	0
-0.84	0	0
-0.83	0	0
-0.82	0	0
-0.81	0	0
-0.8	0	0
-0.79	0	0
-0.78	0	0
-0.77	0	0
-0.76	0	0
-0.75	0	0
-0.74	0	0
-0.73	0	0
-0.72	0	0
-0.71	0	0
-0.7	0	0
-0.69	0	0
-0.68	0	0
-0.67	0	0
-0.66	0	0
-0.65	0	0
-0.64	0	0
-0.63	0	0
-0.62	0	0
-0.61	0	0
-0.6	0	0
-0.59	0	0
-0.58	0	0
-0.57	0	0
-0.56	0	0
-0.55	0	0
-0.54	0	0
-0.53	0	0
-0.52	0	0
-0.51	0	0
-0.5	0	0
-0.49	0	0
-0.48	0	0
-0.47	0	0
-0.46	0	0
-0.45	0	0
-0.44	0	0
-0.43	0	0
-0.42	0	0
-0.41	0	0
-0.4	0	0
-0.39	0	0
-0.38	0	0
-0.37	0	0
-0.36	0	0
-0.35	0	0
-0.34	0	0
-0.33	0	0
-0.32	0	0
-0.31	0	0
-0.3	0	0
-0.29	0	0
-0.28	0	0
-0.27	0	0
-0.26	0	0
-0.25	0	0
-0.24	0	0
-0.23	0	0
-0.22	0	0
-0.21	0	0
-0.2	0	0
-0.19	0.001	0.001
-0.18	0.001	0.001
-0.17	0.001	0.001
-0.16	0.002	0.002
-0.15	0.002	0.002
-0.14	0.004	0.004
-0.13	0.005	0.005
-0.12	0.008	0.008
-0.11	0.012	0.012
-0.1	0.018	0.018
-0.09	0.027	0.027
-0.08	0.039	0.039
-0.07	0.057	0.057
-0.06	0.083	0.083
-0.05	0.119	0.119
-0.04	0.168	0.168
-0.03	0.231	0.231
-0.02	0.31	0.31
-0.01	0.401	0.401
0	0.5	0.5
0.01	0.599	0.599
0.02	0.69	0.69
0.03	0.769	0.769
0.04	0.832	0.832
0.05	0.881	0.881
0.06	0.917	0.917
0.07	0.943	0.943
0.08	0.961	0.961
0.09	0.973	0.973
0.1	0.982	0.982
0.11	0.988	0.988
0.12	0.992	0.992
0.13	0.995	0.995
0.14	0.996	0.996
0.15	0.998	0.998
0.16	0.998	0.998
0.17	0.999	0.999
0.18	0.999	0.999
0.19	0.999	0.999
0.2	1	1
0.21	1	1
0.22	1	1
0.23	1	1
0.24	1	1
0.25	1	1
0.26	1	1
0.27	1	1
0.28	1	1
0.29	1	1
0.3	1	1
0.31	1	1
0.32	1	1
0.33	1	1
0.34	1	1
0.35	1	1
0.36	1	1
0.37	1	1
0.38	1	1
0.39	1	1
0.4	1	1
0.41	1	1
0.42	1	1
0.43	1	1
0.44	1	1
0.45	1	1
0.46	1	1
0.47	1	1
0.48	1	1
0.49	1	1
0.5	1	1
0.51	1	1
0.52	1	1
0.53	1	1
0.54	1	1
0.55	1	1
0.56	1	1
0.57	1	1
0.58	1	1
0.59	1	1
0.6	1	1
0.61	1	1
0.62	1	1
0.63	1	1
0.64	1	1
0.65	1	1
0.66	1	1
0.67	1	1
0.68	1	1
0.69	1	1
0.7	1	1
0.71	1	1
0.72	1	1
0.73	1	1
0.74	1	1
0.75	1	1
0.76	1	1
0.77	1	1
0.78	1	1
0.79	1	1
0.8	1	1
0.81	1	1
0.82	1	1
0.83	1	1
0.84	1	1
0.85	1	1
0.86	1	1
0.87	1	1
0.88	1	1
0.89	1	1
0.9	1	1
0.91	1	1
0.92	1	1
0.93	1	1
0.94	1	1
0.95	1	1
0.96	1	1
0.97	1	1
0.98	1	1
0.99	1	1
1	1	1
1.01	1	1
1.02	1	1
1.03	1	1
1.04	1	1
1.05	1	1
1.06	1	1
1.07	1	1
1.08	1	1
1.09	1	1
1.1	1	1
1.11	1	1
1.12	1	1
1.13	1	1
1.14	1	1
1.15	1	1
1.16	1	1
1.17	1	1
1.18	1	1
1.19	1	1
1.2	1	1
1.21	1	1
1.22	1	1
1.23	1	1
1.24	1	1
1.25	1	1
1.26	1	1
1.27	1	1
1.28	1	1
1.29	1	1
1.3	1	1
1.31	1	1
1.32	1	1
1.33	1	1
1.34	1	1
1.35	1	1
1.36	1	1
1.37	1	1
1.38	1	1
1.39	1	1
1.4	1	1
1.41	1	1
1.42	1	1
1.43	1	1
1.44	1	1
1.45	1	1
1.46	1	1
1.47	1	1
1.48	1	1
1.49	1	1
1.5	1	1
1.51	1	1
1.52	1	1
1.53	1	1
1.54	1	1
1.55	1	1
1.56	1	1
1.57	1	1
1.58	1	1
1.59	1	1
1.6	1	1
1.61	1	1
1.62	1	1
1.63	1	1
1.64	1	1
1.65	1	1
1.66	1	1
1.67	1	1
1.68	1	1
1.69	1	1
1.7	1	1
1.71	1	1
1.72	1	1
1.73	1	1
1.74	1	1
1.75	1	1
1.76	1	1
1.77	1	1
1.78	1	1
1.79	1	1
1.8	1	1
1.81	1	1
1.82	1	1
1.83	1	1
1.84	1	1
1.85	1	1
1.86	1	1
1.87	1	1
1.88	1	1
1.89	1	1
1.9	1	1
1.91	1	1
1.92	1	1
1.93	1	1
1.94	1	1
1.95	1	1
1.96	1	1
1.97	1	1
1.98	1	1
1.99	1	1
2	1	1
2.01	1	1
2.02	1	1
2.03	1	1
2.04	1	1
2.05	1	1
2.06	1	1
2.07	1	1
2.08	1	1
2.09	1	1
2.1	1	1
2.11	1	1
2.12	1	1
2.13	1	1
2.14	1	1
2.15	1	1
2.16	1	1
2.17	1	1
2.18	1	1
2.19	1	1
2.2	1	1
2.21	1	1
2.22	1	1
2.23	1	1
2.24	1	1
2.25	1	1
2.26	1	1
2.27	1	1
2.28	1	1
2.29	1	1
2.3	1	1
2.31	1	1
2.32	1	1
2.33	1	1
2.34	1	1
2.35	1	1
2.36	1	1
2.37	1	1
2.38	1	1
2.39	1	1
2.4	1	1
2.41	1	1
2.42	1	1
2.43	1	1
2.44	1	1
2.45	1	1
2.46	1	1
2.47	1	1
2.48	1	1
2.49	1	1
2.5	1	1
2.51	1	1
2.52	1	1
2.53	1	1
2.54	1	1
2.55	1	1
2.56	1	1
2.57	1	1
2.58	1	1
2.59	1	1
2.6	1	1
2.61	1	1
2.62	1	1
2.63	1	1
2.64	1	1
2.65	1	1
2.66	1	1
2.67	1	1
2.68	1	1
2.69	1	1
2.7	1	1
2.71	1	1
2.72	1	1
2.73	1	1
2.74	1	1
2.75	1	1
2.76	1	1
2.77	1	1
2.78	1	1
2.79	1	1
2.8	1	1
2.81	1	1
2.82	1	1
2.83	1	1
2.84	1	1
2.85	1	1
2.86	1	1
2.87	1	1
2.88	1	1
2.89	1	1
2.9	1	1
2.91	1	1
2.92	1	1
2.93	1	1
2.94	1	1
2.95	1	1
2.96	1	1
2.97	1	1
2.98	1	1
2.99	1	1
3	1	1
3.01	1	1
3.02	1	1
3.03	1	1
3.04	1	1
3.05	1	1
3.06	1	1
3.07	1	1
3.08	1	1
3.09	1	1
3.1	1	1
3.11	1	1
3.12	1	1
3.13	1	1
3.14	1	1
3.15	1	1
3.16	1	1
3.17	1	1
3.18	1	1
3.19	1	1
3.2	1	1
3.21	1	1
3.22	1	1
3.23	1	1
3.24	1	1
3.25	1	1
3.26	1	1
3.27	1	1
3.28	1	1
3.29	1	1
3.3	1	1
3.31	1	1
3.32	1	1
3.33	1	1
3.34	1	1
3.35	1	1
3.36	1	1
3.37	1	1
3.38	1	1
3.39	1	1
3.4	1	1
3.41	1	1
3.42	1	1
3.43	1	1
3.44	1	1
3.45	1	1
3.46	1	1
3.47	1	1
3.48	1	1
3.49	1	1
3.5	1	1
3.51	1	1
3.52	1	1
3.53	1	1
3.54	1	1
3.55	1	1
3.56	1	1
3.57	1	1
3.58	1	1
3.59	1	1
3.6	1	1
3.61	1	1
3.62	1	1
3.63	1	1
3.64	1	1
3.65	1	1
3.66	1	1
3.67	1	1
3.68	1	1
3.69	1	1
3.7	1	1
3.71	1	1
3.72	1	1
3.73	1	1
3.74	1	1
3.75	1	1
3.76	1	1
3.77	1	1
3.78	1	1
3.79	1	1
3.8	1	1
3.81	1	1
3.82	1	1
3.83	1	1
3.84	1	1
3.85	1	1
3.86	1	1
3.87	1	1
3.88	1	1
3.89	1	1
3.9	1	1
3.91	1	1
3.92	1	1
3.93	1	1
3.94	1	1
3.95	1	1
3.96	1	1
3.97	1	1
3.98	1	1
3.99	1	1
4	1	1
4.01	1	1
4.02	1	1
4.03	1	1
4.04	1	1
4.05	1	1
4.06	1	1
4.07	1	1
4.08	1	1
4.09	1	1
4.1	1	1
4.11	1	1
4.12	1	1
4.13	1	1
4.14	1	1
4.15	1	1
4.16	1	1
4.17	1	1
4.18	1	1
4.19	1	1
4.2	1	1
4.21	1	1
4.22	1	1
4.23	1	1
4.24	1	1
4.25	1	1
4.26	1	1
4.27	1	1
4.28	1	1
4.29	1	1
4.3	1	1
4.31	1	1
4.32	1	1
4.33	1	1
4.34	1	1
4.35	1	1
4.36	1	1
4.37	1	1
4.38	1	1
4.39	1	1
4.4	1	1
4.41	1	1
4.42	1	1
4.43	1	1
4.44	1	1
4.45	1	1
4.46	1	1
4.47	1	1
4.48	1	1
4.49	1	1
4.5	1	1
4.51	1	1
4.52	1	1
4.53	1	1
4.54	1	1
4.55	1	1
4.56	1	1
4.57	1	1
4.58	1	1
4.59	1	1
4.6	1	1
4.61	1	1
4.62	1	1
4.63	1	1
4.64	1	1
4.65	1	1
4.66	1	1
4.67	1	1
4.68	1	1
4.69	1	1
4.7	1	1
4.71	1	1
4.72	1	1
4.73	1	1
4.74	1	1
4.75	1	1
4.76	1	1
4.77	1	1
4.78	1	1
4.79	1	1
4.8	1	1
4.81	1	0.999
4.82	1	0.999
4.83	1	0.999
4.84	1	0.998
4.85	1	0.998
4.86	1	0.996
4.87	1	0.995
4.88	1	0.992
4.89	1	0.988
4.9	1	0.982
4.91	1	0.973
4.92	1	0.961
4.93	1	0.943
4.94	1	0.917
4.95	1	0.881
4.96	1	0.832
4.97	1	0.769
4.98	1	0.69
4.99	1	0.599
5	1	0.5
5.01	1	0.401
5.02	1	0.31
5.03	1	0.231
5.04	1	0.168
5.05	1	0.119
5.06	1	0.083
5.07	1	0.057
5.08	1	0.039
5.09	1	0.027
5.1	1	0.018
5.11	1	0.012
5.12	1	0.008
5.13	1	0.005
5.14	1	0.004
5.15	1	0.002
5.16	1	0.002
5.17	1	0.001
5.18	1	0.001
5.19	1	0.001
5.2	1	0
5.21	1	0
5.22	1	0
5.23	1	0
5.24	1	0
5.25	1	0
5.26	1	0
5.27	1	0
5.28	1	0
5.29	1	0
5.3	1	0
5.31	1	0
5.32	1	0
5.33	1	0
5.34	1	0
5.35	1	0
5.36	1	0
5.37	1	0
5.38	1	0
5.39	1	0
5.4	1	0
5.41	1	0
5.42	1	0
5.43	1	0
5.44	1	0
5.45	1	0
5.46	1	0
5.47	1	0
5.48	1	0
5.49	1	0
5.5	1	0
5.51	1	0
5.52	1	0
5.53	1	0
5.54	1	0
5.55	1	0
5.56	1	0
5.57	1	0
5.58	1	0
5.59	1	0
5.6	1	0
5.61	1	0
5.62	1	0
5.63	1	0
5.64	1	0
5.65	1	0
5.66	1	0
5.67	1	0
5.68	1	0
5.69	1	0
5.7	1	0
5.71	1	0
5.72	1	0
5.73	1	0
5.74	1	0
5.75	1	0
5.76	1	0
5.77	1	0
5.78	1	0
5.79	1	0
5.8	1	0
5.81	1	0
5.82	1	0
5.83	1	0
5.84	1	0
5.85	1	0
5.86	1	0
5.87	1	0
5.88	1	0
5.89	1	0
5.9	1	0
5.91	1	0
5.92	1	0
5.93	1	0
5.94	1	0
5.95	1	0
5.96	1	0
5.97	1	0
5.98	1	0
5.99	1	0
6	1	0
6.01	1	0
6.02	1	0
6.03	1	0
6.04	1	0
6.05	1	0
6.06	1	0
6.07	1	0
6.08	1	0
6.09	1	0
6.1	1	0
6.11	1	0
6.12	1	0
6.13	1	0
6.14	1	0
6.15	1	0
6.16	1	0
6.17	1	0
6.18	1	0
6.19	1	0
6.2	1	0
6.21	1	0
6.22	1	0
6.23	1	0
6.24	1	0
6.25	1	0
6.26	1	0
6.27	1	0
6.28	1	0
6.29	1	0
6.3	1	0
6.31	1	0
6.32	1	0
6.33	1	0
6.34	1	0
6.35	1	0
6.36	1	0
6.37	1	0
6.38	1	0
6.39	1	0
6.4	1	0
6.41	1	0
6.42	1	0
6.43	1	0
6.44	1	0
6.45	1	0
6.46	1	0
6.47	1	0
6.48	1	0
6.49	1	0
6.5	1	0
6.51	1	0
6.52	1	0
6.53	1	0
6.54	1	0
6.55	1	0
6.56	1	0
6.57	1	0
6.58	1	0
6.59	1	0
6.6	1	0
6.61	1	0
6.62	1	0
6.63	1	0
6.64	1	0
6.65	1	0
6.66	1	0
6.67	1	0
6.68	1	0
6.69	1	0
6.7	1	0
6.71	1	0
6.72	1	0
6.73	1	0
6.74	1	0
6.75	1	0
6.76	1	0
6.77	1	0
6.78	1	0
6.79	1	0
6.8	1	0
6.81	0.999	0
6.82	0.999	0
6.83	0.999	0
6.84	0.998	0
6.85	0.998	0
6.86	0.996	0
6.87	0.995	0
6.88	0.992	0
6.89	0.988	0
6.9	0.982	0
6.91	0.973	0
6.92	0.961	0
6.93	0.943	0
6.94	0.917	0
6.95	0.881	0
6.96	0.832	0
6.97	0.769	0
6.98	0.69	0
6.99	0.599	0
7	0.5	0
7.01	0.401	0
7.02	0.31	0
7.03	0.231	0
7.04	0.168	0
7.05	0.119	0
7.06	0.083	0
7.07	0.057	0
7.08	0.039	0
7.09	0.027	0
7.1	0.018	0
7.11	0.012	0
7.12	0.008	0
7.13	0.005	0
7.14	0.004	0
7.15	0.002	0
7.16	0.002	0
7.17	0.001	0
7.18	0.001	0
7.19	0.001	0
7.2	0	0
7.21	0	0
7.22	0	0
7.23	0	0
7.24	0	0
7.25	0	0
7.26	0	0
7.27	0	0
7.28	0	0
7.29	0	0
7.3	0	0
7.31	0	0
7.32	0	0
7.33	0	0
7.34	0	0
7.35	0	0
7.36	0	0
7.37	0	0
7.38	0	0
7.39	0	0
7.4	0	0
7.41	0	0
7.42	0	0
7.43	0	0
7.44	0	0
7.45	0	0
7.46	0	0
7.47	0	0
7.48	0	0
7.49	0	0
7.5	0	0
7.51	0	0
7.52	0	0
7.53	0	0
7.54	0	0
7.55	0	0
7.56	0	0
7.57	0	0
7.58	0	0
7.59	0	0
7.6	0	0
7.61	0	0
7.62	0	0
7.63	0	0
7.64	0	0
7.65	0	0
7.66	0	0
7.67	0	0
7.68	0	0
7.69	0	0
7.7	0	0
7.71	0	0
7.72	0	0
7.73	0	0
7.74	0	0
7.75	0	0
7.76	0	0
7.77	0	0
7.78	0	0
7.79	0	0
7.8	0	0
7.81	0	0
7.82	0	0
7.83	0	0
7.84	0	0
7.85	0	0
7.86	0	0
7.87	0	0
7.88	0	0
7.89	0	0
7.9	0	0
7.91	0	0
7.92	0	0
7.93	0	0
7.94	0	0
7.95	0	0
7.96	0	0
7.97	0	0
7.98	0	0
7.99	0	0
8	0	0
8.01	0	0
8.02	0	0
8.03	0	0
8.04	0	0
8.05	0	0
8.06	0	0
8.07	0	0
8.08	0	0
8.09	0	0
8.1	0	0
8.11	0	0
8.12	0	0
8.13	0	0
8.14	0	0
8.15	0	0
8.16	0	0
8.17	0	0
8.18	0	0
8.19	0	0
8.2	0	0
8.21	0	0
8.22	0	0
8.23	0	0
8.24	0	0
8.25	0	0
8.26	0	0
8.27	0	0
8.28	0	0
8.29	0	0
8.3	0	0
8.31	0	0
8.32	0	0
8.33	0	0
8.34	0	0
8.35	0	0
8.36	0	0
8.37	0	0
8.38	0	0
8.39	0	0
8.4	0	0
8.41	0	0
8.42	0	0
8.43	0	0
8.44	0	0
8.45	0	0
8.46	0	0
8.47	0	0
8.48	0	0
8.49	0	0
8.5	0	0
8.51	0	0
8.52	0	0
8.53	0	0
8.54	0	0
8.55	0	0
8.56	0	0
8.57	0	0
8.58	0	0
8.59	0	0
8.6	0	0
8.61	0	0
8.62	0	0
8.63	0	0
8.64	0	0
8.65	0	0
8.66	0	0
8.67	0	0
8.68	0	0
8.69	0	0
8.7	0	0
8.71	0	0
8.72	0	0
8.73	0	0
8.74	0	0
8.75	0	0
8.76	0	0
8.77	0	0
8.78	0	0
8.79	0	0
8.8	0	0
8.81	0	0
8.82	0	0
8.83	0	0
8.84	0	0
8.85	0	0
8.86	0	0
8.87	0	0
8.88	0	0
8.89	0	0
8.9	0	0
8.91	0	0
8.92	0	0
8.93	0	0
8.94	0	0
8.95	0	0
8.96	0	0
8.97	0	0
8.98	0	0
8.99	0	0
9	0	0
9.01	0	0
9.02	0	0
9.03	0	0
9.04	0	0
9.05	0	0
9.06	0	0
9.07	0	0
9.08	0	0
9.09	0	0
9.1	0	0
9.11	0	0
9.12	0	0
9.13	0	0
9.14	0	0
9.15	0	0
9.16	0	0
9.17	0	0
9.18	0	0
9.19	0	0
9.2	0	0
9.21	0	0
9.22	0	0
9.23	0	0
9.24	0	0
9.25	0	0
9.26	0	0
9.27	0	0
9.28	0	0
9.29	0	0
9.3	0	0
9.31	0	0
9.32	0	0
9.33	0	0
9.34	0	0
9.35	0	0
9.36	0	0
9.37	0	0
9.38	0	0
9.39	0	0
9.4	0	0
9.41	0	0
9.42	0	0
9.43	0	0
9.44	0	0
9.45	0	0
9.46	0	0
9.47	0	0
9.48	0	0
9.49	0	0
9.5	0	0
9.51	0	0
9.52	0	0
9.53	0	0
9.54	0	0
9.55	0	0
9.56	0	0
9.57	0	0
9.58	0	0
9.59	0	0
9.6	0	0
9.61	0	0
9.62	0	0
9.63	0	0
9.64	0	0
9.65	0	0
9.66	0	0
9.67	0	0
9.68	0	0
9.69	0	0
9.7	0	0
9.71	0	0
9.72	0	0
9.73	0	0
9.74	0	0
9.75	0	0
9.76	0	0
9.77	0	0
9.78	0	0
9.79	0	0
9.8	0	0
9.81	0	0
9.82	0	0
9.83	0	0
9.84	0	0
9.85	0	0
9.86	0	0
9.87	0	0
9.88	0	0
9.89	0	0
9.9	0	0
9.91	0	0
9.92	0	0
9.93	0	0
9.94	0	0
9.95	0	0
9.96	0	0
9.97	0	0
9.98	0	0
9.99	0	0
10	0	0
10.01	0	0
10.02	0	0
10.03	0	0
10.04	0	0
10.05	0	0
10.06	0	0
10.07	0	0
10.08	0	0
10.09	0	0
10.1	0	0
10.11	0	0
10.12	0	0
10.13	0	0
10.14	0	0
10.15	0	0
10.16	0	0
10.17	0	0
10.18	0	0
10.19	0	0
10.2	0	0
10.21	0	0
10.22	0	0
10.23	0	0
10.24	0	0
10.25	0	0
10.26	0	0
10.27	0	0
10.28	0	0
10.29	0	0
10.3	0	0
10.31	0	0
10.32	0	0
10.33	0	0
10.34	0	0
10.35	0	0
10.36	0	0
10.37	0	0
10.38	0	0
10.39	0	0
10.4	0	0
10.41	0	0
10.42	0	0
10.43	0	0
10.44	0	0
10.45	0	0
10.46	0	0
10.47	0	0
10.48	0	0
10.49	0	0
10.5	0	0
10.51	0	0
10.52	0	0
10.53	0	0
10.54	0	0
10.55	0	0
10.56	0	0
10.57	0	0
10.58	0	0
10.59	0	0
10.6	0	0
10.61	0	0
10.62	0	0
10.63	0	0
10.64	0	0
10.65	0	0
10.66	0	0
10.67	0	0
10.68	0	0
10.69	0	0
10.7	0	0
10.71	0	0
10.72	0	0
10.73	0	0
10.74	0	0
10.75	0	0
10.76	0	0
10.77	0	0
10.78	0	0
10.79	0	0
10.8	0	0
10.81	0	0
10.82	0	0
10.83	0	0
10.84	0	0
10.85	0	0
10.86	0	0
10.87	0	0
10.88	0	0
10.89	0	0
10.9	0	0
10.91	0	0
10.92	0	0
10.93	0	0
10.94	0	0
10.95	0	0
10.96	0	0
10.97	0	0
10.98	0	0
10.99	0	0
11	0	0
