# Supplementary material for: Probing the modulation of enzyme kinetics by multi-temperature, time-resolved serial crystallography
Source: Nat Commun. 2025 Jul 16;16:6553. doi: 10.1038/s41467-025-61631-2 (PMC12267849; doi:10.1038/s41467-025-61631-2)
Supplement: Supplementary file 4 — Source Data [file 41467_2025_61631_MOESM4_ESM.zip › SourceData_SupFig10_beamprofilex.xlsx]

## Sheet: Data
	raw beam	with aperture
-15	0.5	0
-14.99	0.5	0
-14.98	0.501	0
-14.97	0.501	0
-14.96	0.502	0
-14.95	0.502	0
-14.94	0.503	0
-14.93	0.503	0
-14.92	0.504	0
-14.91	0.504	0
-14.9	0.505	0
-14.89	0.505	0
-14.88	0.506	0
-14.87	0.506	0
-14.86	0.506	0
-14.85	0.507	0
-14.84	0.507	0
-14.83	0.508	0
-14.82	0.508	0
-14.81	0.509	0
-14.8	0.509	0
-14.79	0.51	0
-14.78	0.51	0
-14.77	0.511	0
-14.76	0.511	0
-14.75	0.512	0
-14.74	0.512	0
-14.73	0.513	0
-14.72	0.513	0
-14.71	0.513	0
-14.7	0.514	0
-14.69	0.514	0
-14.68	0.515	0
-14.67	0.515	0
-14.66	0.516	0
-14.65	0.516	0
-14.64	0.517	0
-14.63	0.517	0
-14.62	0.518	0
-14.61	0.518	0
-14.6	0.519	0
-14.59	0.519	0
-14.58	0.52	0
-14.57	0.52	0
-14.56	0.52	0
-14.55	0.521	0
-14.54	0.521	0
-14.53	0.522	0
-14.52	0.522	0
-14.51	0.523	0
-14.5	0.523	0
-14.49	0.524	0
-14.48	0.524	0
-14.47	0.525	0
-14.46	0.525	0
-14.45	0.526	0
-14.44	0.526	0
-14.43	0.527	0
-14.42	0.527	0
-14.41	0.527	0
-14.4	0.528	0
-14.39	0.528	0
-14.38	0.529	0
-14.37	0.529	0
-14.36	0.53	0
-14.35	0.53	0
-14.34	0.531	0
-14.33	0.531	0
-14.32	0.532	0
-14.31	0.532	0
-14.3	0.533	0
-14.29	0.533	0
-14.28	0.534	0
-14.27	0.534	0
-14.26	0.534	0
-14.25	0.535	0
-14.24	0.535	0
-14.23	0.536	0
-14.22	0.536	0
-14.21	0.537	0
-14.2	0.537	0
-14.19	0.538	0
-14.18	0.538	0
-14.17	0.539	0
-14.16	0.539	0
-14.15	0.54	0
-14.14	0.54	0
-14.13	0.541	0
-14.12	0.541	0
-14.11	0.542	0
-14.1	0.542	0
-14.09	0.542	0
-14.08	0.543	0
-14.07	0.543	0
-14.06	0.544	0
-14.05	0.544	0
-14.04	0.545	0
-14.03	0.545	0
-14.02	0.546	0
-14.01	0.546	0
-14	0.547	0
-13.99	0.547	0
-13.98	0.548	0
-13.97	0.548	0
-13.96	0.549	0
-13.95	0.549	0
-13.94	0.55	0
-13.93	0.55	0
-13.92	0.551	0
-13.91	0.551	0
-13.9	0.551	0
-13.89	0.552	0
-13.88	0.552	0
-13.87	0.553	0
-13.86	0.553	0
-13.85	0.554	0
-13.84	0.554	0
-13.83	0.555	0
-13.82	0.555	0
-13.81	0.556	0
-13.8	0.556	0
-13.79	0.557	0
-13.78	0.557	0
-13.77	0.558	0
-13.76	0.558	0
-13.75	0.559	0
-13.74	0.559	0
-13.73	0.559	0
-13.72	0.56	0
-13.71	0.56	0
-13.7	0.561	0
-13.69	0.561	0
-13.68	0.562	0
-13.67	0.562	0
-13.66	0.563	0
-13.65	0.563	0
-13.64	0.564	0
-13.63	0.564	0
-13.62	0.565	0
-13.61	0.565	0
-13.6	0.566	0
-13.59	0.566	0
-13.58	0.567	0
-13.57	0.567	0
-13.56	0.568	0
-13.55	0.568	0
-13.54	0.568	0
-13.53	0.569	0
-13.52	0.569	0
-13.51	0.57	0
-13.5	0.57	0
-13.49	0.571	0
-13.48	0.571	0
-13.47	0.572	0
-13.46	0.572	0
-13.45	0.573	0
-13.44	0.573	0
-13.43	0.574	0
-13.42	0.574	0
-13.41	0.575	0
-13.4	0.575	0
-13.39	0.576	0
-13.38	0.576	0
-13.37	0.577	0
-13.36	0.577	0
-13.35	0.578	0
-13.34	0.578	0
-13.33	0.578	0
-13.32	0.579	0
-13.31	0.579	0
-13.3	0.58	0
-13.29	0.58	0
-13.28	0.581	0
-13.27	0.581	0
-13.26	0.582	0
-13.25	0.582	0
-13.24	0.583	0
-13.23	0.583	0
-13.22	0.584	0
-13.21	0.584	0
-13.2	0.585	0
-13.19	0.585	0
-13.18	0.586	0
-13.17	0.586	0
-13.16	0.587	0
-13.15	0.587	0
-13.14	0.587	0
-13.13	0.588	0
-13.12	0.588	0
-13.11	0.589	0
-13.1	0.589	0
-13.09	0.59	0
-13.08	0.59	0
-13.07	0.591	0
-13.06	0.591	0
-13.05	0.592	0
-13.04	0.592	0
-13.03	0.593	0
-13.02	0.593	0
-13.01	0.594	0
-13	0.594	0
-12.99	0.595	0
-12.98	0.595	0
-12.97	0.596	0
-12.96	0.596	0
-12.95	0.597	0
-12.94	0.597	0
-12.93	0.597	0
-12.92	0.598	0
-12.91	0.598	0
-12.9	0.599	0
-12.89	0.599	0
-12.88	0.6	0
-12.87	0.6	0
-12.86	0.601	0
-12.85	0.601	0
-12.84	0.602	0
-12.83	0.602	0
-12.82	0.603	0
-12.81	0.603	0
-12.8	0.604	0
-12.79	0.604	0
-12.78	0.605	0
-12.77	0.605	0
-12.76	0.606	0
-12.75	0.606	0
-12.74	0.607	0
-12.73	0.607	0
-12.72	0.607	0
-12.71	0.608	0
-12.7	0.608	0
-12.69	0.609	0
-12.68	0.609	0
-12.67	0.61	0
-12.66	0.61	0
-12.65	0.611	0
-12.64	0.611	0
-12.63	0.612	0
-12.62	0.612	0
-12.61	0.613	0
-12.6	0.613	0
-12.59	0.614	0
-12.58	0.614	0
-12.57	0.615	0
-12.56	0.615	0
-12.55	0.616	0
-12.54	0.616	0
-12.53	0.617	0
-12.52	0.617	0
-12.51	0.617	0
-12.5	0.618	0
-12.49	0.618	0
-12.48	0.619	0
-12.47	0.619	0
-12.46	0.62	0
-12.45	0.62	0
-12.44	0.621	0
-12.43	0.621	0
-12.42	0.622	0
-12.41	0.622	0
-12.4	0.623	0
-12.39	0.623	0
-12.38	0.624	0
-12.37	0.624	0
-12.36	0.625	0
-12.35	0.625	0
-12.34	0.626	0
-12.33	0.626	0
-12.32	0.627	0
-12.31	0.627	0
-12.3	0.627	0
-12.29	0.628	0
-12.28	0.628	0
-12.27	0.629	0
-12.26	0.629	0
-12.25	0.63	0
-12.24	0.63	0
-12.23	0.631	0
-12.22	0.631	0
-12.21	0.632	0
-12.2	0.632	0
-12.19	0.633	0
-12.18	0.633	0
-12.17	0.634	0
-12.16	0.634	0
-12.15	0.635	0
-12.14	0.635	0
-12.13	0.636	0
-12.12	0.636	0
-12.11	0.636	0
-12.1	0.637	0
-12.09	0.637	0
-12.08	0.638	0
-12.07	0.638	0
-12.06	0.639	0
-12.05	0.639	0
-12.04	0.64	0
-12.03	0.64	0
-12.02	0.641	0
-12.01	0.641	0
-12	0.642	0
-11.99	0.642	0
-11.98	0.643	0
-11.97	0.643	0
-11.96	0.644	0
-11.95	0.644	0
-11.94	0.645	0
-11.93	0.645	0
-11.92	0.646	0
-11.91	0.646	0
-11.9	0.646	0
-11.89	0.647	0
-11.88	0.647	0
-11.87	0.648	0
-11.86	0.648	0
-11.85	0.649	0
-11.84	0.649	0
-11.83	0.65	0
-11.82	0.65	0
-11.81	0.651	0
-11.8	0.651	0
-11.79	0.652	0
-11.78	0.652	0
-11.77	0.653	0
-11.76	0.653	0
-11.75	0.654	0
-11.74	0.654	0
-11.73	0.655	0
-11.72	0.655	0
-11.71	0.655	0
-11.7	0.656	0
-11.69	0.656	0
-11.68	0.657	0
-11.67	0.657	0
-11.66	0.658	0
-11.65	0.658	0
-11.64	0.659	0
-11.63	0.659	0
-11.62	0.66	0
-11.61	0.66	0
-11.6	0.661	0
-11.59	0.661	0
-11.58	0.662	0
-11.57	0.662	0
-11.56	0.663	0
-11.55	0.663	0
-11.54	0.663	0
-11.53	0.664	0
-11.52	0.664	0
-11.51	0.665	0
-11.5	0.665	0
-11.49	0.666	0
-11.48	0.666	0
-11.47	0.667	0
-11.46	0.667	0
-11.45	0.668	0
-11.44	0.668	0
-11.43	0.669	0
-11.42	0.669	0
-11.41	0.67	0
-11.4	0.67	0
-11.39	0.671	0
-11.38	0.671	0
-11.37	0.671	0
-11.36	0.672	0
-11.35	0.672	0
-11.34	0.673	0
-11.33	0.673	0
-11.32	0.674	0
-11.31	0.674	0
-11.3	0.675	0
-11.29	0.675	0
-11.28	0.676	0
-11.27	0.676	0
-11.26	0.677	0
-11.25	0.677	0
-11.24	0.678	0
-11.23	0.678	0
-11.22	0.679	0
-11.21	0.679	0
-11.2	0.679	0
-11.19	0.68	0
-11.18	0.68	0
-11.17	0.681	0
-11.16	0.681	0
-11.15	0.682	0
-11.14	0.682	0
-11.13	0.683	0
-11.12	0.683	0
-11.11	0.684	0
-11.1	0.684	0
-11.09	0.685	0
-11.08	0.685	0
-11.07	0.686	0
-11.06	0.686	0
-11.05	0.686	0
-11.04	0.687	0
-11.03	0.687	0
-11.02	0.688	0
-11.01	0.688	0
-11	0.689	0
-10.99	0.689	0
-10.98	0.69	0
-10.97	0.69	0
-10.96	0.691	0
-10.95	0.691	0
-10.94	0.692	0
-10.93	0.692	0
-10.92	0.693	0
-10.91	0.693	0
-10.9	0.693	0
-10.89	0.694	0
-10.88	0.694	0
-10.87	0.695	0
-10.86	0.695	0
-10.85	0.696	0
-10.84	0.696	0
-10.83	0.697	0
-10.82	0.697	0
-10.81	0.698	0
-10.8	0.698	0
-10.79	0.699	0
-10.78	0.699	0
-10.77	0.7	0
-10.76	0.7	0
-10.75	0.7	0
-10.74	0.701	0
-10.73	0.701	0
-10.72	0.702	0
-10.71	0.702	0
-10.7	0.703	0
-10.69	0.703	0
-10.68	0.704	0
-10.67	0.704	0
-10.66	0.705	0
-10.65	0.705	0
-10.64	0.706	0
-10.63	0.706	0
-10.62	0.706	0
-10.61	0.707	0
-10.6	0.707	0
-10.59	0.708	0
-10.58	0.708	0
-10.57	0.709	0
-10.56	0.709	0
-10.55	0.71	0
-10.54	0.71	0
-10.53	0.711	0
-10.52	0.711	0
-10.51	0.712	0
-10.5	0.712	0
-10.49	0.712	0
-10.48	0.713	0
-10.47	0.713	0
-10.46	0.714	0
-10.45	0.714	0
-10.44	0.715	0
-10.43	0.715	0
-10.42	0.716	0
-10.41	0.716	0
-10.4	0.717	0
-10.39	0.717	0
-10.38	0.718	0
-10.37	0.718	0
-10.36	0.718	0
-10.35	0.719	0
-10.34	0.719	0
-10.33	0.72	0
-10.32	0.72	0
-10.31	0.721	0
-10.3	0.721	0
-10.29	0.722	0
-10.28	0.722	0
-10.27	0.723	0
-10.26	0.723	0
-10.25	0.723	0
-10.24	0.724	0
-10.23	0.724	0
-10.22	0.725	0
-10.21	0.725	0
-10.2	0.726	0
-10.19	0.726	0
-10.18	0.727	0
-10.17	0.727	0
-10.16	0.728	0
-10.15	0.728	0
-10.14	0.729	0
-10.13	0.729	0
-10.12	0.729	0
-10.11	0.73	0
-10.1	0.73	0
-10.09	0.731	0
-10.08	0.731	0
-10.07	0.732	0
-10.06	0.732	0
-10.05	0.733	0
-10.04	0.733	0
-10.03	0.734	0
-10.02	0.734	0
-10.01	0.734	0
-10	0.735	0
-9.99	0.735	0
-9.98	0.736	0
-9.97	0.736	0
-9.96	0.737	0
-9.95	0.737	0
-9.94	0.738	0
-9.93	0.738	0
-9.92	0.738	0
-9.91	0.739	0
-9.9	0.739	0
-9.89	0.74	0
-9.88	0.74	0
-9.87	0.741	0
-9.86	0.741	0
-9.85	0.742	0
-9.84	0.742	0
-9.83	0.743	0
-9.82	0.743	0
-9.81	0.743	0
-9.8	0.744	0
-9.79	0.744	0
-9.78	0.745	0
-9.77	0.745	0
-9.76	0.746	0
-9.75	0.746	0
-9.74	0.747	0
-9.73	0.747	0
-9.72	0.747	0
-9.71	0.748	0
-9.7	0.748	0
-9.69	0.749	0
-9.68	0.749	0
-9.67	0.75	0
-9.66	0.75	0
-9.65	0.751	0
-9.64	0.751	0
-9.63	0.751	0
-9.62	0.752	0
-9.61	0.752	0
-9.6	0.753	0
-9.59	0.753	0
-9.58	0.754	0
-9.57	0.754	0
-9.56	0.755	0
-9.55	0.755	0
-9.54	0.756	0
-9.53	0.756	0
-9.52	0.756	0
-9.51	0.757	0
-9.5	0.757	0
-9.49	0.758	0
-9.48	0.758	0
-9.47	0.759	0
-9.46	0.759	0
-9.45	0.759	0
-9.44	0.76	0
-9.43	0.76	0
-9.42	0.761	0
-9.41	0.761	0
-9.4	0.762	0
-9.39	0.762	0
-9.38	0.763	0
-9.37	0.763	0
-9.36	0.763	0
-9.35	0.764	0
-9.34	0.764	0
-9.33	0.765	0
-9.32	0.765	0
-9.31	0.766	0
-9.3	0.766	0
-9.29	0.767	0
-9.28	0.767	0
-9.27	0.767	0
-9.26	0.768	0
-9.25	0.768	0
-9.24	0.769	0
-9.23	0.769	0
-9.22	0.77	0
-9.21	0.77	0
-9.2	0.77	0
-9.19	0.771	0
-9.18	0.771	0
-9.17	0.772	0
-9.16	0.772	0
-9.15	0.773	0
-9.14	0.773	0
-9.13	0.774	0
-9.12	0.774	0
-9.11	0.774	0
-9.1	0.775	0
-9.09	0.775	0
-9.08	0.776	0
-9.07	0.776	0
-9.06	0.777	0
-9.05	0.777	0
-9.04	0.777	0
-9.03	0.778	0
-9.02	0.778	0
-9.01	0.779	0
-9	0.779	0
-8.99	0.78	0
-8.98	0.78	0
-8.97	0.78	0
-8.96	0.781	0
-8.95	0.781	0
-8.94	0.782	0
-8.93	0.782	0
-8.92	0.783	0
-8.91	0.783	0
-8.9	0.783	0
-8.89	0.784	0
-8.88	0.784	0
-8.87	0.785	0
-8.86	0.785	0
-8.85	0.786	0
-8.84	0.786	0
-8.83	0.786	0
-8.82	0.787	0
-8.81	0.787	0
-8.8	0.788	0
-8.79	0.788	0
-8.78	0.789	0
-8.77	0.789	0
-8.76	0.789	0
-8.75	0.79	0
-8.74	0.79	0
-8.73	0.791	0
-8.72	0.791	0
-8.71	0.792	0
-8.7	0.792	0
-8.69	0.792	0
-8.68	0.793	0
-8.67	0.793	0
-8.66	0.794	0
-8.65	0.794	0
-8.64	0.795	0
-8.63	0.795	0
-8.62	0.795	0
-8.61	0.796	0
-8.6	0.796	0
-8.59	0.797	0
-8.58	0.797	0
-8.57	0.798	0
-8.56	0.798	0
-8.55	0.798	0
-8.54	0.799	0
-8.53	0.799	0
-8.52	0.8	0
-8.51	0.8	0
-8.5	0.8	0
-8.49	0.801	0
-8.48	0.801	0
-8.47	0.802	0
-8.46	0.802	0
-8.45	0.803	0
-8.44	0.803	0
-8.43	0.803	0
-8.42	0.804	0
-8.41	0.804	0
-8.4	0.805	0
-8.39	0.805	0
-8.38	0.805	0
-8.37	0.806	0
-8.36	0.806	0
-8.35	0.807	0
-8.34	0.807	0
-8.33	0.808	0
-8.32	0.808	0
-8.31	0.808	0
-8.3	0.809	0
-8.29	0.809	0
-8.28	0.81	0
-8.27	0.81	0
-8.26	0.81	0
-8.25	0.811	0
-8.24	0.811	0
-8.23	0.812	0
-8.22	0.812	0
-8.21	0.812	0
-8.2	0.813	0
-8.19	0.813	0
-8.18	0.814	0
-8.17	0.814	0
-8.16	0.815	0
-8.15	0.815	0
-8.14	0.815	0
-8.13	0.816	0
-8.12	0.816	0
-8.11	0.817	0
-8.1	0.817	0
-8.09	0.817	0
-8.08	0.818	0
-8.07	0.818	0
-8.06	0.819	0
-8.05	0.819	0
-8.04	0.819	0
-8.03	0.82	0
-8.02	0.82	0
-8.01	0.821	0
-8	0.821	0
-7.99	0.821	0
-7.98	0.822	0
-7.97	0.822	0
-7.96	0.823	0
-7.95	0.823	0
-7.94	0.823	0
-7.93	0.824	0
-7.92	0.824	0
-7.91	0.825	0
-7.9	0.825	0
-7.89	0.825	0
-7.88	0.826	0
-7.87	0.826	0
-7.86	0.827	0
-7.85	0.827	0
-7.84	0.827	0
-7.83	0.828	0
-7.82	0.828	0
-7.81	0.829	0
-7.8	0.829	0
-7.79	0.829	0
-7.78	0.83	0
-7.77	0.83	0
-7.76	0.831	0
-7.75	0.831	0
-7.74	0.831	0
-7.73	0.832	0
-7.72	0.832	0
-7.71	0.833	0
-7.7	0.833	0
-7.69	0.833	0
-7.68	0.834	0
-7.67	0.834	0
-7.66	0.835	0
-7.65	0.835	0
-7.64	0.835	0
-7.63	0.836	0
-7.62	0.836	0
-7.61	0.837	0
-7.6	0.837	0
-7.59	0.837	0
-7.58	0.838	0
-7.57	0.838	0
-7.56	0.839	0
-7.55	0.839	0
-7.54	0.839	0
-7.53	0.84	0
-7.52	0.84	0
-7.51	0.841	0
-7.5	0.841	0
-7.49	0.841	0
-7.48	0.842	0
-7.47	0.842	0
-7.46	0.842	0
-7.45	0.843	0
-7.44	0.843	0
-7.43	0.844	0
-7.42	0.844	0
-7.41	0.844	0
-7.4	0.845	0
-7.39	0.845	0
-7.38	0.846	0
-7.37	0.846	0
-7.36	0.846	0
-7.35	0.847	0
-7.34	0.847	0
-7.33	0.847	0
-7.32	0.848	0
-7.31	0.848	0
-7.3	0.849	0
-7.29	0.849	0
-7.28	0.849	0
-7.27	0.85	0
-7.26	0.85	0
-7.25	0.851	0
-7.24	0.851	0
-7.23	0.851	0
-7.22	0.852	0
-7.21	0.852	0
-7.2	0.852	0
-7.19	0.853	0
-7.18	0.853	0
-7.17	0.854	0
-7.16	0.854	0
-7.15	0.854	0
-7.14	0.855	0
-7.13	0.855	0
-7.12	0.855	0
-7.11	0.856	0
-7.1	0.856	0
-7.09	0.857	0
-7.08	0.857	0
-7.07	0.857	0
-7.06	0.858	0
-7.05	0.858	0
-7.04	0.858	0
-7.03	0.859	0
-7.02	0.859	0
-7.01	0.86	0
-7	0.86	0
-6.99	0.86	0
-6.98	0.861	0
-6.97	0.861	0
-6.96	0.861	0
-6.95	0.862	0
-6.94	0.862	0
-6.93	0.862	0
-6.92	0.863	0
-6.91	0.863	0
-6.9	0.864	0
-6.89	0.864	0
-6.88	0.864	0
-6.87	0.865	0
-6.86	0.865	0
-6.85	0.865	0
-6.84	0.866	0
-6.83	0.866	0
-6.82	0.867	0
-6.81	0.867	0
-6.8	0.867	0
-6.79	0.868	0
-6.78	0.868	0
-6.77	0.868	0
-6.76	0.869	0
-6.75	0.869	0
-6.74	0.869	0
-6.73	0.87	0
-6.72	0.87	0
-6.71	0.87	0
-6.7	0.871	0
-6.69	0.871	0
-6.68	0.872	0
-6.67	0.872	0
-6.66	0.872	0
-6.65	0.873	0
-6.64	0.873	0
-6.63	0.873	0
-6.62	0.874	0
-6.61	0.874	0
-6.6	0.874	0
-6.59	0.875	0
-6.58	0.875	0
-6.57	0.875	0
-6.56	0.876	0
-6.55	0.876	0
-6.54	0.877	0
-6.53	0.877	0
-6.52	0.877	0
-6.51	0.878	0
-6.5	0.878	0
-6.49	0.878	0
-6.48	0.879	0
-6.47	0.879	0
-6.46	0.879	0
-6.45	0.88	0
-6.44	0.88	0
-6.43	0.88	0
-6.42	0.881	0
-6.41	0.881	0
-6.4	0.881	0
-6.39	0.882	0
-6.38	0.882	0
-6.37	0.882	0
-6.36	0.883	0
-6.35	0.883	0
-6.34	0.884	0
-6.33	0.884	0
-6.32	0.884	0
-6.31	0.885	0
-6.3	0.885	0
-6.29	0.885	0
-6.28	0.886	0
-6.27	0.886	0
-6.26	0.886	0
-6.25	0.887	0
-6.24	0.887	0
-6.23	0.887	0
-6.22	0.888	0
-6.21	0.888	0
-6.2	0.888	0
-6.19	0.889	0
-6.18	0.889	0
-6.17	0.889	0
-6.16	0.89	0
-6.15	0.89	0
-6.14	0.89	0
-6.13	0.891	0
-6.12	0.891	0
-6.11	0.891	0
-6.1	0.892	0
-6.09	0.892	0
-6.08	0.892	0
-6.07	0.893	0
-6.06	0.893	0
-6.05	0.893	0
-6.04	0.894	0
-6.03	0.894	0
-6.02	0.894	0
-6.01	0.895	0
-6	0.895	0
-5.99	0.895	0
-5.98	0.896	0
-5.97	0.896	0
-5.96	0.896	0
-5.95	0.897	0
-5.94	0.897	0
-5.93	0.897	0
-5.92	0.898	0
-5.91	0.898	0
-5.9	0.898	0
-5.89	0.899	0
-5.88	0.899	0
-5.87	0.899	0
-5.86	0.9	0
-5.85	0.9	0
-5.84	0.9	0
-5.83	0.901	0
-5.82	0.901	0
-5.81	0.901	0
-5.8	0.902	0
-5.79	0.902	0
-5.78	0.902	0
-5.77	0.903	0
-5.76	0.903	0
-5.75	0.903	0
-5.74	0.903	0.001
-5.73	0.904	0.001
-5.72	0.904	0.001
-5.71	0.904	0.001
-5.7	0.905	0.001
-5.69	0.905	0.001
-5.68	0.905	0.001
-5.67	0.906	0.001
-5.66	0.906	0.001
-5.65	0.906	0.001
-5.64	0.907	0.002
-5.63	0.907	0.002
-5.62	0.907	0.002
-5.61	0.908	0.002
-5.6	0.908	0.002
-5.59	0.908	0.002
-5.58	0.909	0.003
-5.57	0.909	0.003
-5.56	0.909	0.003
-5.55	0.909	0.004
-5.54	0.91	0.004
-5.53	0.91	0.005
-5.52	0.91	0.005
-5.51	0.911	0.006
-5.5	0.911	0.006
-5.49	0.911	0.007
-5.48	0.912	0.007
-5.47	0.912	0.008
-5.46	0.912	0.009
-5.45	0.913	0.01
-5.44	0.913	0.011
-5.43	0.913	0.012
-5.42	0.913	0.013
-5.41	0.914	0.015
-5.4	0.914	0.016
-5.39	0.914	0.018
-5.38	0.915	0.02
-5.37	0.915	0.022
-5.36	0.915	0.024
-5.35	0.916	0.027
-5.34	0.916	0.03
-5.33	0.916	0.033
-5.32	0.917	0.036
-5.31	0.917	0.04
-5.3	0.917	0.043
-5.29	0.917	0.048
-5.28	0.918	0.053
-5.27	0.918	0.058
-5.26	0.918	0.063
-5.25	0.919	0.07
-5.24	0.919	0.076
-5.23	0.919	0.084
-5.22	0.919	0.092
-5.21	0.92	0.1
-5.2	0.92	0.11
-5.19	0.92	0.12
-5.18	0.921	0.131
-5.17	0.921	0.142
-5.16	0.921	0.155
-5.15	0.922	0.168
-5.14	0.922	0.182
-5.13	0.922	0.197
-5.12	0.922	0.214
-5.11	0.923	0.23
-5.1	0.923	0.248
-5.09	0.923	0.267
-5.08	0.924	0.286
-5.07	0.924	0.307
-5.06	0.924	0.327
-5.05	0.924	0.349
-5.04	0.925	0.371
-5.03	0.925	0.394
-5.02	0.925	0.417
-5.01	0.926	0.44
-5	0.926	0.463
-4.99	0.926	0.486
-4.98	0.926	0.509
-4.97	0.927	0.532
-4.96	0.927	0.555
-4.95	0.927	0.577
-4.94	0.928	0.599
-4.93	0.928	0.62
-4.92	0.928	0.64
-4.91	0.928	0.66
-4.9	0.929	0.679
-4.89	0.929	0.697
-4.88	0.929	0.714
-4.87	0.93	0.73
-4.86	0.93	0.746
-4.85	0.93	0.76
-4.84	0.93	0.774
-4.83	0.931	0.787
-4.82	0.931	0.799
-4.81	0.931	0.81
-4.8	0.931	0.82
-4.79	0.932	0.83
-4.78	0.932	0.839
-4.77	0.932	0.847
-4.76	0.933	0.855
-4.75	0.933	0.862
-4.74	0.933	0.869
-4.73	0.933	0.875
-4.72	0.934	0.88
-4.71	0.934	0.885
-4.7	0.934	0.89
-4.69	0.934	0.894
-4.68	0.935	0.898
-4.67	0.935	0.902
-4.66	0.935	0.905
-4.65	0.936	0.908
-4.64	0.936	0.911
-4.63	0.936	0.914
-4.62	0.936	0.916
-4.61	0.937	0.918
-4.6	0.937	0.92
-4.59	0.937	0.922
-4.58	0.937	0.924
-4.57	0.938	0.925
-4.56	0.938	0.927
-4.55	0.938	0.928
-4.54	0.938	0.929
-4.53	0.939	0.93
-4.52	0.939	0.931
-4.51	0.939	0.932
-4.5	0.94	0.933
-4.49	0.94	0.934
-4.48	0.94	0.935
-4.47	0.94	0.936
-4.46	0.941	0.936
-4.45	0.941	0.937
-4.44	0.941	0.938
-4.43	0.941	0.938
-4.42	0.942	0.939
-4.41	0.942	0.939
-4.4	0.942	0.94
-4.39	0.942	0.94
-4.38	0.943	0.941
-4.37	0.943	0.941
-4.36	0.943	0.942
-4.35	0.943	0.942
-4.34	0.944	0.942
-4.33	0.944	0.943
-4.32	0.944	0.943
-4.31	0.944	0.943
-4.3	0.945	0.944
-4.29	0.945	0.944
-4.28	0.945	0.944
-4.27	0.945	0.945
-4.26	0.946	0.945
-4.25	0.946	0.945
-4.24	0.946	0.946
-4.23	0.946	0.946
-4.22	0.947	0.946
-4.21	0.947	0.947
-4.2	0.947	0.947
-4.19	0.947	0.947
-4.18	0.948	0.947
-4.17	0.948	0.948
-4.16	0.948	0.948
-4.15	0.948	0.948
-4.14	0.949	0.948
-4.13	0.949	0.949
-4.12	0.949	0.949
-4.11	0.949	0.949
-4.1	0.95	0.949
-4.09	0.95	0.95
-4.08	0.95	0.95
-4.07	0.95	0.95
-4.06	0.95	0.95
-4.05	0.951	0.951
-4.04	0.951	0.951
-4.03	0.951	0.951
-4.02	0.951	0.951
-4.01	0.952	0.952
-4	0.952	0.952
-3.99	0.952	0.952
-3.98	0.952	0.952
-3.97	0.953	0.953
-3.96	0.953	0.953
-3.95	0.953	0.953
-3.94	0.953	0.953
-3.93	0.954	0.954
-3.92	0.954	0.954
-3.91	0.954	0.954
-3.9	0.954	0.954
-3.89	0.954	0.954
-3.88	0.955	0.955
-3.87	0.955	0.955
-3.86	0.955	0.955
-3.85	0.955	0.955
-3.84	0.956	0.956
-3.83	0.956	0.956
-3.82	0.956	0.956
-3.81	0.956	0.956
-3.8	0.956	0.956
-3.79	0.957	0.957
-3.78	0.957	0.957
-3.77	0.957	0.957
-3.76	0.957	0.957
-3.75	0.958	0.958
-3.74	0.958	0.958
-3.73	0.958	0.958
-3.72	0.958	0.958
-3.71	0.958	0.958
-3.7	0.959	0.959
-3.69	0.959	0.959
-3.68	0.959	0.959
-3.67	0.959	0.959
-3.66	0.96	0.96
-3.65	0.96	0.96
-3.64	0.96	0.96
-3.63	0.96	0.96
-3.62	0.96	0.96
-3.61	0.961	0.961
-3.6	0.961	0.961
-3.59	0.961	0.961
-3.58	0.961	0.961
-3.57	0.961	0.961
-3.56	0.962	0.962
-3.55	0.962	0.962
-3.54	0.962	0.962
-3.53	0.962	0.962
-3.52	0.963	0.963
-3.51	0.963	0.963
-3.5	0.963	0.963
-3.49	0.963	0.963
-3.48	0.963	0.963
-3.47	0.964	0.964
-3.46	0.964	0.964
-3.45	0.964	0.964
-3.44	0.964	0.964
-3.43	0.964	0.964
-3.42	0.965	0.965
-3.41	0.965	0.965
-3.4	0.965	0.965
-3.39	0.965	0.965
-3.38	0.965	0.965
-3.37	0.966	0.966
-3.36	0.966	0.966
-3.35	0.966	0.966
-3.34	0.966	0.966
-3.33	0.966	0.966
-3.32	0.967	0.967
-3.31	0.967	0.967
-3.3	0.967	0.967
-3.29	0.967	0.967
-3.28	0.967	0.967
-3.27	0.968	0.968
-3.26	0.968	0.968
-3.25	0.968	0.968
-3.24	0.968	0.968
-3.23	0.968	0.968
-3.22	0.969	0.969
-3.21	0.969	0.969
-3.2	0.969	0.969
-3.19	0.969	0.969
-3.18	0.969	0.969
-3.17	0.97	0.97
-3.16	0.97	0.97
-3.15	0.97	0.97
-3.14	0.97	0.97
-3.13	0.97	0.97
-3.12	0.97	0.97
-3.11	0.971	0.971
-3.1	0.971	0.971
-3.09	0.971	0.971
-3.08	0.971	0.971
-3.07	0.971	0.971
-3.06	0.972	0.972
-3.05	0.972	0.972
-3.04	0.972	0.972
-3.03	0.972	0.972
-3.02	0.972	0.972
-3.01	0.972	0.972
-3	0.973	0.973
-2.99	0.973	0.973
-2.98	0.973	0.973
-2.97	0.973	0.973
-2.96	0.973	0.973
-2.95	0.974	0.974
-2.94	0.974	0.974
-2.93	0.974	0.974
-2.92	0.974	0.974
-2.91	0.974	0.974
-2.9	0.974	0.974
-2.89	0.975	0.975
-2.88	0.975	0.975
-2.87	0.975	0.975
-2.86	0.975	0.975
-2.85	0.975	0.975
-2.84	0.975	0.975
-2.83	0.976	0.976
-2.82	0.976	0.976
-2.81	0.976	0.976
-2.8	0.976	0.976
-2.79	0.976	0.976
-2.78	0.976	0.976
-2.77	0.977	0.977
-2.76	0.977	0.977
-2.75	0.977	0.977
-2.74	0.977	0.977
-2.73	0.977	0.977
-2.72	0.977	0.977
-2.71	0.978	0.978
-2.7	0.978	0.978
-2.69	0.978	0.978
-2.68	0.978	0.978
-2.67	0.978	0.978
-2.66	0.978	0.978
-2.65	0.979	0.979
-2.64	0.979	0.979
-2.63	0.979	0.979
-2.62	0.979	0.979
-2.61	0.979	0.979
-2.6	0.979	0.979
-2.59	0.98	0.98
-2.58	0.98	0.98
-2.57	0.98	0.98
-2.56	0.98	0.98
-2.55	0.98	0.98
-2.54	0.98	0.98
-2.53	0.98	0.98
-2.52	0.981	0.981
-2.51	0.981	0.981
-2.5	0.981	0.981
-2.49	0.981	0.981
-2.48	0.981	0.981
-2.47	0.981	0.981
-2.46	0.982	0.982
-2.45	0.982	0.982
-2.44	0.982	0.982
-2.43	0.982	0.982
-2.42	0.982	0.982
-2.41	0.982	0.982
-2.4	0.982	0.982
-2.39	0.983	0.983
-2.38	0.983	0.983
-2.37	0.983	0.983
-2.36	0.983	0.983
-2.35	0.983	0.983
-2.34	0.983	0.983
-2.33	0.983	0.983
-2.32	0.984	0.984
-2.31	0.984	0.984
-2.3	0.984	0.984
-2.29	0.984	0.984
-2.28	0.984	0.984
-2.27	0.984	0.984
-2.26	0.984	0.984
-2.25	0.985	0.985
-2.24	0.985	0.985
-2.23	0.985	0.985
-2.22	0.985	0.985
-2.21	0.985	0.985
-2.2	0.985	0.985
-2.19	0.985	0.985
-2.18	0.985	0.985
-2.17	0.986	0.986
-2.16	0.986	0.986
-2.15	0.986	0.986
-2.14	0.986	0.986
-2.13	0.986	0.986
-2.12	0.986	0.986
-2.11	0.986	0.986
-2.1	0.987	0.987
-2.09	0.987	0.987
-2.08	0.987	0.987
-2.07	0.987	0.987
-2.06	0.987	0.987
-2.05	0.987	0.987
-2.04	0.987	0.987
-2.03	0.987	0.987
-2.02	0.988	0.988
-2.01	0.988	0.988
-2	0.988	0.988
-1.99	0.988	0.988
-1.98	0.988	0.988
-1.97	0.988	0.988
-1.96	0.988	0.988
-1.95	0.988	0.988
-1.94	0.988	0.988
-1.93	0.989	0.989
-1.92	0.989	0.989
-1.91	0.989	0.989
-1.9	0.989	0.989
-1.89	0.989	0.989
-1.88	0.989	0.989
-1.87	0.989	0.989
-1.86	0.989	0.989
-1.85	0.99	0.99
-1.84	0.99	0.99
-1.83	0.99	0.99
-1.82	0.99	0.99
-1.81	0.99	0.99
-1.8	0.99	0.99
-1.79	0.99	0.99
-1.78	0.99	0.99
-1.77	0.99	0.99
-1.76	0.991	0.991
-1.75	0.991	0.991
-1.74	0.991	0.991
-1.73	0.991	0.991
-1.72	0.991	0.991
-1.71	0.991	0.991
-1.7	0.991	0.991
-1.69	0.991	0.991
-1.68	0.991	0.991
-1.67	0.991	0.991
-1.66	0.992	0.992
-1.65	0.992	0.992
-1.64	0.992	0.992
-1.63	0.992	0.992
-1.62	0.992	0.992
-1.61	0.992	0.992
-1.6	0.992	0.992
-1.59	0.992	0.992
-1.58	0.992	0.992
-1.57	0.992	0.992
-1.56	0.993	0.993
-1.55	0.993	0.993
-1.54	0.993	0.993
-1.53	0.993	0.993
-1.52	0.993	0.993
-1.51	0.993	0.993
-1.5	0.993	0.993
-1.49	0.993	0.993
-1.48	0.993	0.993
-1.47	0.993	0.993
-1.46	0.993	0.993
-1.45	0.994	0.994
-1.44	0.994	0.994
-1.43	0.994	0.994
-1.42	0.994	0.994
-1.41	0.994	0.994
-1.4	0.994	0.994
-1.39	0.994	0.994
-1.38	0.994	0.994
-1.37	0.994	0.994
-1.36	0.994	0.994
-1.35	0.994	0.994
-1.34	0.994	0.994
-1.33	0.995	0.995
-1.32	0.995	0.995
-1.31	0.995	0.995
-1.3	0.995	0.995
-1.29	0.995	0.995
-1.28	0.995	0.995
-1.27	0.995	0.995
-1.26	0.995	0.995
-1.25	0.995	0.995
-1.24	0.995	0.995
-1.23	0.995	0.995
-1.22	0.995	0.995
-1.21	0.995	0.995
-1.2	0.996	0.996
-1.19	0.996	0.996
-1.18	0.996	0.996
-1.17	0.996	0.996
-1.16	0.996	0.996
-1.15	0.996	0.996
-1.14	0.996	0.996
-1.13	0.996	0.996
-1.12	0.996	0.996
-1.11	0.996	0.996
-1.1	0.996	0.996
-1.09	0.996	0.996
-1.08	0.996	0.996
-1.07	0.996	0.996
-1.06	0.997	0.997
-1.05	0.997	0.997
-1.04	0.997	0.997
-1.03	0.997	0.997
-1.02	0.997	0.997
-1.01	0.997	0.997
-1	0.997	0.997
-0.99	0.997	0.997
-0.98	0.997	0.997
-0.97	0.997	0.997
-0.96	0.997	0.997
-0.95	0.997	0.997
-0.94	0.997	0.997
-0.93	0.997	0.997
-0.92	0.997	0.997
-0.91	0.997	0.997
-0.9	0.998	0.998
-0.89	0.998	0.998
-0.88	0.998	0.998
-0.87	0.998	0.998
-0.86	0.998	0.998
-0.85	0.998	0.998
-0.84	0.998	0.998
-0.83	0.998	0.998
-0.82	0.998	0.998
-0.81	0.998	0.998
-0.8	0.998	0.998
-0.79	0.998	0.998
-0.78	0.998	0.998
-0.77	0.998	0.998
-0.76	0.998	0.998
-0.75	0.998	0.998
-0.74	0.998	0.998
-0.73	0.998	0.998
-0.72	0.998	0.998
-0.71	0.998	0.998
-0.7	0.998	0.998
-0.69	0.999	0.999
-0.68	0.999	0.999
-0.67	0.999	0.999
-0.66	0.999	0.999
-0.65	0.999	0.999
-0.64	0.999	0.999
-0.63	0.999	0.999
-0.62	0.999	0.999
-0.61	0.999	0.999
-0.6	0.999	0.999
-0.59	0.999	0.999
-0.58	0.999	0.999
-0.57	0.999	0.999
-0.56	0.999	0.999
-0.55	0.999	0.999
-0.54	0.999	0.999
-0.53	0.999	0.999
-0.52	0.999	0.999
-0.51	0.999	0.999
-0.5	0.999	0.999
-0.49	0.999	0.999
-0.48	0.999	0.999
-0.47	0.999	0.999
-0.46	0.999	0.999
-0.45	0.999	0.999
-0.44	0.999	0.999
-0.43	0.999	0.999
-0.42	0.999	0.999
-0.41	0.999	0.999
-0.4	1	1
-0.39	1	1
-0.38	1	1
-0.37	1	1
-0.36	1	1
-0.35	1	1
-0.34	1	1
-0.33	1	1
-0.32	1	1
-0.31	1	1
-0.3	1	1
-0.29	1	1
-0.28	1	1
-0.27	1	1
-0.26	1	1
-0.25	1	1
-0.24	1	1
-0.23	1	1
-0.22	1	1
-0.21	1	1
-0.2	1	1
-0.19	1	1
-0.18	1	1
-0.17	1	1
-0.16	1	1
-0.15	1	1
-0.14	1	1
-0.13	1	1
-0.12	1	1
-0.11	1	1
-0.1	1	1
-0.09	1	1
-0.08	1	1
-0.07	1	1
-0.06	1	1
-0.05	1	1
-0.04	1	1
-0.03	1	1
-0.02	1	1
-0.01	1	1
0	1	1
0.01	1	1
0.02	1	1
0.03	1	1
0.04	1	1
0.05	1	1
0.06	1	1
0.07	1	1
0.08	1	1
0.09	1	1
0.1	1	1
0.11	1	1
0.12	1	1
0.13	1	1
0.14	1	1
0.15	1	1
0.16	1	1
0.17	1	1
0.18	1	1
0.19	1	1
0.2	1	1
0.21	1	1
0.22	1	1
0.23	1	1
0.24	1	1
0.25	1	1
0.26	1	1
0.27	1	1
0.28	1	1
0.29	1	1
0.3	1	1
0.31	1	1
0.32	1	1
0.33	1	1
0.34	1	1
0.35	1	1
0.36	1	1
0.37	1	1
0.38	1	1
0.39	1	1
0.4	1	1
0.41	0.999	0.999
0.42	0.999	0.999
0.43	0.999	0.999
0.44	0.999	0.999
0.45	0.999	0.999
0.46	0.999	0.999
0.47	0.999	0.999
0.48	0.999	0.999
0.49	0.999	0.999
0.5	0.999	0.999
0.51	0.999	0.999
0.52	0.999	0.999
0.53	0.999	0.999
0.54	0.999	0.999
0.55	0.999	0.999
0.56	0.999	0.999
0.57	0.999	0.999
0.58	0.999	0.999
0.59	0.999	0.999
0.6	0.999	0.999
0.61	0.999	0.999
0.62	0.999	0.999
0.63	0.999	0.999
0.64	0.999	0.999
0.65	0.999	0.999
0.66	0.999	0.999
0.67	0.999	0.999
0.68	0.999	0.999
0.69	0.999	0.999
0.7	0.998	0.998
0.71	0.998	0.998
0.72	0.998	0.998
0.73	0.998	0.998
0.74	0.998	0.998
0.75	0.998	0.998
0.76	0.998	0.998
0.77	0.998	0.998
0.78	0.998	0.998
0.79	0.998	0.998
0.8	0.998	0.998
0.81	0.998	0.998
0.82	0.998	0.998
0.83	0.998	0.998
0.84	0.998	0.998
0.85	0.998	0.998
0.86	0.998	0.998
0.87	0.998	0.998
0.88	0.998	0.998
0.89	0.998	0.998
0.9	0.998	0.998
0.91	0.997	0.997
0.92	0.997	0.997
0.93	0.997	0.997
0.94	0.997	0.997
0.95	0.997	0.997
0.96	0.997	0.997
0.97	0.997	0.997
0.98	0.997	0.997
0.99	0.997	0.997
1	0.997	0.997
1.01	0.997	0.997
1.02	0.997	0.997
1.03	0.997	0.997
1.04	0.997	0.997
1.05	0.997	0.997
1.06	0.997	0.997
1.07	0.996	0.996
1.08	0.996	0.996
1.09	0.996	0.996
1.1	0.996	0.996
1.11	0.996	0.996
1.12	0.996	0.996
1.13	0.996	0.996
1.14	0.996	0.996
1.15	0.996	0.996
1.16	0.996	0.996
1.17	0.996	0.996
1.18	0.996	0.996
1.19	0.996	0.996
1.2	0.996	0.996
1.21	0.995	0.995
1.22	0.995	0.995
1.23	0.995	0.995
1.24	0.995	0.995
1.25	0.995	0.995
1.26	0.995	0.995
1.27	0.995	0.995
1.28	0.995	0.995
1.29	0.995	0.995
1.3	0.995	0.995
1.31	0.995	0.995
1.32	0.995	0.995
1.33	0.995	0.995
1.34	0.994	0.994
1.35	0.994	0.994
1.36	0.994	0.994
1.37	0.994	0.994
1.38	0.994	0.994
1.39	0.994	0.994
1.4	0.994	0.994
1.41	0.994	0.994
1.42	0.994	0.994
1.43	0.994	0.994
1.44	0.994	0.994
1.45	0.994	0.994
1.46	0.993	0.993
1.47	0.993	0.993
1.48	0.993	0.993
1.49	0.993	0.993
1.5	0.993	0.993
1.51	0.993	0.993
1.52	0.993	0.993
1.53	0.993	0.993
1.54	0.993	0.993
1.55	0.993	0.993
1.56	0.993	0.993
1.57	0.992	0.992
1.58	0.992	0.992
1.59	0.992	0.992
1.6	0.992	0.992
1.61	0.992	0.992
1.62	0.992	0.992
1.63	0.992	0.992
1.64	0.992	0.992
1.65	0.992	0.992
1.66	0.992	0.992
1.67	0.991	0.991
1.68	0.991	0.991
1.69	0.991	0.991
1.7	0.991	0.991
1.71	0.991	0.991
1.72	0.991	0.991
1.73	0.991	0.991
1.74	0.991	0.991
1.75	0.991	0.991
1.76	0.991	0.991
1.77	0.99	0.99
1.78	0.99	0.99
1.79	0.99	0.99
1.8	0.99	0.99
1.81	0.99	0.99
1.82	0.99	0.99
1.83	0.99	0.99
1.84	0.99	0.99
1.85	0.99	0.99
1.86	0.989	0.989
1.87	0.989	0.989
1.88	0.989	0.989
1.89	0.989	0.989
1.9	0.989	0.989
1.91	0.989	0.989
1.92	0.989	0.989
1.93	0.989	0.989
1.94	0.988	0.988
1.95	0.988	0.988
1.96	0.988	0.988
1.97	0.988	0.988
1.98	0.988	0.988
1.99	0.988	0.988
2	0.988	0.988
2.01	0.988	0.988
2.02	0.988	0.988
2.03	0.987	0.987
2.04	0.987	0.987
2.05	0.987	0.987
2.06	0.987	0.987
2.07	0.987	0.987
2.08	0.987	0.987
2.09	0.987	0.987
2.1	0.987	0.987
2.11	0.986	0.986
2.12	0.986	0.986
2.13	0.986	0.986
2.14	0.986	0.986
2.15	0.986	0.986
2.16	0.986	0.986
2.17	0.986	0.986
2.18	0.985	0.985
2.19	0.985	0.985
2.2	0.985	0.985
2.21	0.985	0.985
2.22	0.985	0.985
2.23	0.985	0.985
2.24	0.985	0.985
2.25	0.985	0.985
2.26	0.984	0.984
2.27	0.984	0.984
2.28	0.984	0.984
2.29	0.984	0.984
2.3	0.984	0.984
2.31	0.984	0.984
2.32	0.984	0.984
2.33	0.983	0.983
2.34	0.983	0.983
2.35	0.983	0.983
2.36	0.983	0.983
2.37	0.983	0.983
2.38	0.983	0.983
2.39	0.983	0.983
2.4	0.982	0.982
2.41	0.982	0.982
2.42	0.982	0.982
2.43	0.982	0.982
2.44	0.982	0.982
2.45	0.982	0.982
2.46	0.982	0.982
2.47	0.981	0.981
2.48	0.981	0.981
2.49	0.981	0.981
2.5	0.981	0.981
2.51	0.981	0.981
2.52	0.981	0.981
2.53	0.98	0.98
2.54	0.98	0.98
2.55	0.98	0.98
2.56	0.98	0.98
2.57	0.98	0.98
2.58	0.98	0.98
2.59	0.98	0.98
2.6	0.979	0.979
2.61	0.979	0.979
2.62	0.979	0.979
2.63	0.979	0.979
2.64	0.979	0.979
2.65	0.979	0.979
2.66	0.978	0.978
2.67	0.978	0.978
2.68	0.978	0.978
2.69	0.978	0.978
2.7	0.978	0.978
2.71	0.978	0.978
2.72	0.977	0.977
2.73	0.977	0.977
2.74	0.977	0.977
2.75	0.977	0.977
2.76	0.977	0.977
2.77	0.977	0.977
2.78	0.976	0.976
2.79	0.976	0.976
2.8	0.976	0.976
2.81	0.976	0.976
2.82	0.976	0.976
2.83	0.976	0.976
2.84	0.975	0.975
2.85	0.975	0.975
2.86	0.975	0.975
2.87	0.975	0.975
2.88	0.975	0.975
2.89	0.975	0.975
2.9	0.974	0.974
2.91	0.974	0.974
2.92	0.974	0.974
2.93	0.974	0.974
2.94	0.974	0.974
2.95	0.974	0.974
2.96	0.973	0.973
2.97	0.973	0.973
2.98	0.973	0.973
2.99	0.973	0.973
3	0.973	0.973
3.01	0.972	0.972
3.02	0.972	0.972
3.03	0.972	0.972
3.04	0.972	0.972
3.05	0.972	0.972
3.06	0.972	0.972
3.07	0.971	0.971
3.08	0.971	0.971
3.09	0.971	0.971
3.1	0.971	0.971
3.11	0.971	0.971
3.12	0.97	0.97
3.13	0.97	0.97
3.14	0.97	0.97
3.15	0.97	0.97
3.16	0.97	0.97
3.17	0.97	0.97
3.18	0.969	0.969
3.19	0.969	0.969
3.2	0.969	0.969
3.21	0.969	0.969
3.22	0.969	0.969
3.23	0.968	0.968
3.24	0.968	0.968
3.25	0.968	0.968
3.26	0.968	0.968
3.27	0.968	0.968
3.28	0.967	0.967
3.29	0.967	0.967
3.3	0.967	0.967
3.31	0.967	0.967
3.32	0.967	0.967
3.33	0.966	0.966
3.34	0.966	0.966
3.35	0.966	0.966
3.36	0.966	0.966
3.37	0.966	0.966
3.38	0.965	0.965
3.39	0.965	0.965
3.4	0.965	0.965
3.41	0.965	0.965
3.42	0.965	0.965
3.43	0.964	0.964
3.44	0.964	0.964
3.45	0.964	0.964
3.46	0.964	0.964
3.47	0.964	0.964
3.48	0.963	0.963
3.49	0.963	0.963
3.5	0.963	0.963
3.51	0.963	0.963
3.52	0.963	0.963
3.53	0.962	0.962
3.54	0.962	0.962
3.55	0.962	0.962
3.56	0.962	0.962
3.57	0.961	0.961
3.58	0.961	0.961
3.59	0.961	0.961
3.6	0.961	0.961
3.61	0.961	0.961
3.62	0.96	0.96
3.63	0.96	0.96
3.64	0.96	0.96
3.65	0.96	0.96
3.66	0.96	0.96
3.67	0.959	0.959
3.68	0.959	0.959
3.69	0.959	0.959
3.7	0.959	0.959
3.71	0.958	0.958
3.72	0.958	0.958
3.73	0.958	0.958
3.74	0.958	0.958
3.75	0.958	0.958
3.76	0.957	0.957
3.77	0.957	0.957
3.78	0.957	0.957
3.79	0.957	0.957
3.8	0.956	0.956
3.81	0.956	0.956
3.82	0.956	0.956
3.83	0.956	0.956
3.84	0.956	0.956
3.85	0.955	0.955
3.86	0.955	0.955
3.87	0.955	0.955
3.88	0.955	0.955
3.89	0.954	0.954
3.9	0.954	0.954
3.91	0.954	0.954
3.92	0.954	0.954
3.93	0.954	0.954
3.94	0.953	0.953
3.95	0.953	0.953
3.96	0.953	0.953
3.97	0.953	0.953
3.98	0.952	0.952
3.99	0.952	0.952
4	0.952	0.952
4.01	0.952	0.952
4.02	0.951	0.951
4.03	0.951	0.951
4.04	0.951	0.951
4.05	0.951	0.951
4.06	0.95	0.95
4.07	0.95	0.95
4.08	0.95	0.95
4.09	0.95	0.95
4.1	0.95	0.949
4.11	0.949	0.949
4.12	0.949	0.949
4.13	0.949	0.949
4.14	0.949	0.948
4.15	0.948	0.948
4.16	0.948	0.948
4.17	0.948	0.948
4.18	0.948	0.947
4.19	0.947	0.947
4.2	0.947	0.947
4.21	0.947	0.947
4.22	0.947	0.946
4.23	0.946	0.946
4.24	0.946	0.946
4.25	0.946	0.945
4.26	0.946	0.945
4.27	0.945	0.945
4.28	0.945	0.944
4.29	0.945	0.944
4.3	0.945	0.944
4.31	0.944	0.943
4.32	0.944	0.943
4.33	0.944	0.943
4.34	0.944	0.942
4.35	0.943	0.942
4.36	0.943	0.942
4.37	0.943	0.941
4.38	0.943	0.941
4.39	0.942	0.94
4.4	0.942	0.94
4.41	0.942	0.939
4.42	0.942	0.939
4.43	0.941	0.938
4.44	0.941	0.938
4.45	0.941	0.937
4.46	0.941	0.936
4.47	0.94	0.936
4.48	0.94	0.935
4.49	0.94	0.934
4.5	0.94	0.933
4.51	0.939	0.932
4.52	0.939	0.931
4.53	0.939	0.93
4.54	0.938	0.929
4.55	0.938	0.928
4.56	0.938	0.927
4.57	0.938	0.925
4.58	0.937	0.924
4.59	0.937	0.922
4.6	0.937	0.92
4.61	0.937	0.918
4.62	0.936	0.916
4.63	0.936	0.914
4.64	0.936	0.911
4.65	0.936	0.908
4.66	0.935	0.905
4.67	0.935	0.902
4.68	0.935	0.898
4.69	0.934	0.894
4.7	0.934	0.89
4.71	0.934	0.885
4.72	0.934	0.88
4.73	0.933	0.875
4.74	0.933	0.869
4.75	0.933	0.862
4.76	0.933	0.855
4.77	0.932	0.847
4.78	0.932	0.839
4.79	0.932	0.83
4.8	0.931	0.82
4.81	0.931	0.81
4.82	0.931	0.799
4.83	0.931	0.787
4.84	0.93	0.774
4.85	0.93	0.76
4.86	0.93	0.746
4.87	0.93	0.73
4.88	0.929	0.714
4.89	0.929	0.697
4.9	0.929	0.679
4.91	0.928	0.66
4.92	0.928	0.64
4.93	0.928	0.62
4.94	0.928	0.599
4.95	0.927	0.577
4.96	0.927	0.555
4.97	0.927	0.532
4.98	0.926	0.509
[truncated: 1,002 more rows]
