# Supplementary material for: Probing the modulation of enzyme kinetics by multi-temperature, time-resolved serial crystallography
Source: Nat Commun. 2025 Jul 16;16:6553. doi: 10.1038/s41467-025-61631-2 (PMC12267849; doi:10.1038/s41467-025-61631-2)
Supplement: Supplementary file 4 — Source Data [file 41467_2025_61631_MOESM4_ESM.zip › SourceData_SupFig10_beamprofiley.xlsx]

## Sheet: Data
	raw beam	with aperture
-15	0.002	0
-14.99	0.002	0
-14.98	0.002	0
-14.97	0.002	0
-14.96	0.002	0
-14.95	0.002	0
-14.94	0.002	0
-14.93	0.002	0
-14.92	0.002	0
-14.91	0.002	0
-14.9	0.002	0
-14.89	0.002	0
-14.88	0.002	0
-14.87	0.002	0
-14.86	0.002	0
-14.85	0.002	0
-14.84	0.002	0
-14.83	0.002	0
-14.82	0.002	0
-14.81	0.002	0
-14.8	0.002	0
-14.79	0.002	0
-14.78	0.002	0
-14.77	0.002	0
-14.76	0.002	0
-14.75	0.002	0
-14.74	0.002	0
-14.73	0.002	0
-14.72	0.002	0
-14.71	0.002	0
-14.7	0.003	0
-14.69	0.003	0
-14.68	0.003	0
-14.67	0.003	0
-14.66	0.003	0
-14.65	0.003	0
-14.64	0.003	0
-14.63	0.003	0
-14.62	0.003	0
-14.61	0.003	0
-14.6	0.003	0
-14.59	0.003	0
-14.58	0.003	0
-14.57	0.003	0
-14.56	0.003	0
-14.55	0.003	0
-14.54	0.003	0
-14.53	0.003	0
-14.52	0.003	0
-14.51	0.003	0
-14.5	0.003	0
-14.49	0.003	0
-14.48	0.003	0
-14.47	0.003	0
-14.46	0.003	0
-14.45	0.003	0
-14.44	0.003	0
-14.43	0.003	0
-14.42	0.003	0
-14.41	0.003	0
-14.4	0.003	0
-14.39	0.003	0
-14.38	0.003	0
-14.37	0.003	0
-14.36	0.003	0
-14.35	0.003	0
-14.34	0.003	0
-14.33	0.003	0
-14.32	0.003	0
-14.31	0.003	0
-14.3	0.003	0
-14.29	0.003	0
-14.28	0.004	0
-14.27	0.004	0
-14.26	0.004	0
-14.25	0.004	0
-14.24	0.004	0
-14.23	0.004	0
-14.22	0.004	0
-14.21	0.004	0
-14.2	0.004	0
-14.19	0.004	0
-14.18	0.004	0
-14.17	0.004	0
-14.16	0.004	0
-14.15	0.004	0
-14.14	0.004	0
-14.13	0.004	0
-14.12	0.004	0
-14.11	0.004	0
-14.1	0.004	0
-14.09	0.004	0
-14.08	0.004	0
-14.07	0.004	0
-14.06	0.004	0
-14.05	0.004	0
-14.04	0.004	0
-14.03	0.004	0
-14.02	0.004	0
-14.01	0.004	0
-14	0.004	0
-13.99	0.004	0
-13.98	0.004	0
-13.97	0.004	0
-13.96	0.005	0
-13.95	0.005	0
-13.94	0.005	0
-13.93	0.005	0
-13.92	0.005	0
-13.91	0.005	0
-13.9	0.005	0
-13.89	0.005	0
-13.88	0.005	0
-13.87	0.005	0
-13.86	0.005	0
-13.85	0.005	0
-13.84	0.005	0
-13.83	0.005	0
-13.82	0.005	0
-13.81	0.005	0
-13.8	0.005	0
-13.79	0.005	0
-13.78	0.005	0
-13.77	0.005	0
-13.76	0.005	0
-13.75	0.005	0
-13.74	0.005	0
-13.73	0.005	0
-13.72	0.005	0
-13.71	0.005	0
-13.7	0.005	0
-13.69	0.006	0
-13.68	0.006	0
-13.67	0.006	0
-13.66	0.006	0
-13.65	0.006	0
-13.64	0.006	0
-13.63	0.006	0
-13.62	0.006	0
-13.61	0.006	0
-13.6	0.006	0
-13.59	0.006	0
-13.58	0.006	0
-13.57	0.006	0
-13.56	0.006	0
-13.55	0.006	0
-13.54	0.006	0
-13.53	0.006	0
-13.52	0.006	0
-13.51	0.006	0
-13.5	0.006	0
-13.49	0.006	0
-13.48	0.006	0
-13.47	0.007	0
-13.46	0.007	0
-13.45	0.007	0
-13.44	0.007	0
-13.43	0.007	0
-13.42	0.007	0
-13.41	0.007	0
-13.4	0.007	0
-13.39	0.007	0
-13.38	0.007	0
-13.37	0.007	0
-13.36	0.007	0
-13.35	0.007	0
-13.34	0.007	0
-13.33	0.007	0
-13.32	0.007	0
-13.31	0.007	0
-13.3	0.007	0
-13.29	0.007	0
-13.28	0.008	0
-13.27	0.008	0
-13.26	0.008	0
-13.25	0.008	0
-13.24	0.008	0
-13.23	0.008	0
-13.22	0.008	0
-13.21	0.008	0
-13.2	0.008	0
-13.19	0.008	0
-13.18	0.008	0
-13.17	0.008	0
-13.16	0.008	0
-13.15	0.008	0
-13.14	0.008	0
-13.13	0.008	0
-13.12	0.008	0
-13.11	0.009	0
-13.1	0.009	0
-13.09	0.009	0
-13.08	0.009	0
-13.07	0.009	0
-13.06	0.009	0
-13.05	0.009	0
-13.04	0.009	0
-13.03	0.009	0
-13.02	0.009	0
-13.01	0.009	0
-13	0.009	0
-12.99	0.009	0
-12.98	0.009	0
-12.97	0.009	0
-12.96	0.009	0
-12.95	0.01	0
-12.94	0.01	0
-12.93	0.01	0
-12.92	0.01	0
-12.91	0.01	0
-12.9	0.01	0
-12.89	0.01	0
-12.88	0.01	0
-12.87	0.01	0
-12.86	0.01	0
-12.85	0.01	0
-12.84	0.01	0
-12.83	0.01	0
-12.82	0.01	0
-12.81	0.011	0
-12.8	0.011	0
-12.79	0.011	0
-12.78	0.011	0
-12.77	0.011	0
-12.76	0.011	0
-12.75	0.011	0
-12.74	0.011	0
-12.73	0.011	0
-12.72	0.011	0
-12.71	0.011	0
-12.7	0.011	0
-12.69	0.012	0
-12.68	0.012	0
-12.67	0.012	0
-12.66	0.012	0
-12.65	0.012	0
-12.64	0.012	0
-12.63	0.012	0
-12.62	0.012	0
-12.61	0.012	0
-12.6	0.012	0
-12.59	0.012	0
-12.58	0.012	0
-12.57	0.013	0
-12.56	0.013	0
-12.55	0.013	0
-12.54	0.013	0
-12.53	0.013	0
-12.52	0.013	0
-12.51	0.013	0
-12.5	0.013	0
-12.49	0.013	0
-12.48	0.013	0
-12.47	0.013	0
-12.46	0.014	0
-12.45	0.014	0
-12.44	0.014	0
-12.43	0.014	0
-12.42	0.014	0
-12.41	0.014	0
-12.4	0.014	0
-12.39	0.014	0
-12.38	0.014	0
-12.37	0.014	0
-12.36	0.014	0
-12.35	0.015	0
-12.34	0.015	0
-12.33	0.015	0
-12.32	0.015	0
-12.31	0.015	0
-12.3	0.015	0
-12.29	0.015	0
-12.28	0.015	0
-12.27	0.015	0
-12.26	0.015	0
-12.25	0.016	0
-12.24	0.016	0
-12.23	0.016	0
-12.22	0.016	0
-12.21	0.016	0
-12.2	0.016	0
-12.19	0.016	0
-12.18	0.016	0
-12.17	0.016	0
-12.16	0.017	0
-12.15	0.017	0
-12.14	0.017	0
-12.13	0.017	0
-12.12	0.017	0
-12.11	0.017	0
-12.1	0.017	0
-12.09	0.017	0
-12.08	0.017	0
-12.07	0.018	0
-12.06	0.018	0
-12.05	0.018	0
-12.04	0.018	0
-12.03	0.018	0
-12.02	0.018	0
-12.01	0.018	0
-12	0.018	0
-11.99	0.019	0
-11.98	0.019	0
-11.97	0.019	0
-11.96	0.019	0
-11.95	0.019	0
-11.94	0.019	0
-11.93	0.019	0
-11.92	0.019	0
-11.91	0.02	0
-11.9	0.02	0
-11.89	0.02	0
-11.88	0.02	0
-11.87	0.02	0
-11.86	0.02	0
-11.85	0.02	0
-11.84	0.021	0
-11.83	0.021	0
-11.82	0.021	0
-11.81	0.021	0
-11.8	0.021	0
-11.79	0.021	0
-11.78	0.021	0
-11.77	0.021	0
-11.76	0.022	0
-11.75	0.022	0
-11.74	0.022	0
-11.73	0.022	0
-11.72	0.022	0
-11.71	0.022	0
-11.7	0.022	0
-11.69	0.023	0
-11.68	0.023	0
-11.67	0.023	0
-11.66	0.023	0
-11.65	0.023	0
-11.64	0.023	0
-11.63	0.024	0
-11.62	0.024	0
-11.61	0.024	0
-11.6	0.024	0
-11.59	0.024	0
-11.58	0.024	0
-11.57	0.024	0
-11.56	0.025	0
-11.55	0.025	0
-11.54	0.025	0
-11.53	0.025	0
-11.52	0.025	0
-11.51	0.025	0
-11.5	0.026	0
-11.49	0.026	0
-11.48	0.026	0
-11.47	0.026	0
-11.46	0.026	0
-11.45	0.026	0
-11.44	0.027	0
-11.43	0.027	0
-11.42	0.027	0
-11.41	0.027	0
-11.4	0.027	0
-11.39	0.027	0
-11.38	0.028	0
-11.37	0.028	0
-11.36	0.028	0
-11.35	0.028	0
-11.34	0.028	0
-11.33	0.028	0
-11.32	0.029	0
-11.31	0.029	0
-11.3	0.029	0
-11.29	0.029	0
-11.28	0.029	0
-11.27	0.03	0
-11.26	0.03	0
-11.25	0.03	0
-11.24	0.03	0
-11.23	0.03	0
-11.22	0.03	0
-11.21	0.031	0
-11.2	0.031	0
-11.19	0.031	0
-11.18	0.031	0
-11.17	0.031	0
-11.16	0.032	0
-11.15	0.032	0
-11.14	0.032	0
-11.13	0.032	0
-11.12	0.032	0
-11.11	0.033	0
-11.1	0.033	0
-11.09	0.033	0
-11.08	0.033	0
-11.07	0.033	0
-11.06	0.034	0
-11.05	0.034	0
-11.04	0.034	0
-11.03	0.034	0
-11.02	0.034	0
-11.01	0.035	0
-11	0.035	0
-10.99	0.035	0
-10.98	0.035	0
-10.97	0.036	0
-10.96	0.036	0
-10.95	0.036	0
-10.94	0.036	0
-10.93	0.036	0
-10.92	0.037	0
-10.91	0.037	0
-10.9	0.037	0
-10.89	0.037	0
-10.88	0.038	0
-10.87	0.038	0
-10.86	0.038	0
-10.85	0.038	0
-10.84	0.038	0
-10.83	0.039	0
-10.82	0.039	0
-10.81	0.039	0
-10.8	0.039	0
-10.79	0.04	0
-10.78	0.04	0
-10.77	0.04	0
-10.76	0.04	0
-10.75	0.041	0
-10.74	0.041	0
-10.73	0.041	0
-10.72	0.041	0
-10.71	0.042	0
-10.7	0.042	0
-10.69	0.042	0
-10.68	0.042	0
-10.67	0.043	0
-10.66	0.043	0
-10.65	0.043	0
-10.64	0.043	0
-10.63	0.044	0
-10.62	0.044	0
-10.61	0.044	0
-10.6	0.044	0
-10.59	0.045	0
-10.58	0.045	0
-10.57	0.045	0
-10.56	0.045	0
-10.55	0.046	0
-10.54	0.046	0
-10.53	0.046	0
-10.52	0.046	0
-10.51	0.047	0
-10.5	0.047	0
-10.49	0.047	0
-10.48	0.048	0
-10.47	0.048	0
-10.46	0.048	0
-10.45	0.048	0
-10.44	0.049	0
-10.43	0.049	0
-10.42	0.049	0
-10.41	0.05	0
-10.4	0.05	0
-10.39	0.05	0
-10.38	0.05	0
-10.37	0.051	0
-10.36	0.051	0
-10.35	0.051	0
-10.34	0.052	0
-10.33	0.052	0
-10.32	0.052	0
-10.31	0.052	0
-10.3	0.053	0
-10.29	0.053	0
-10.28	0.053	0
-10.27	0.054	0
-10.26	0.054	0
-10.25	0.054	0
-10.24	0.055	0
-10.23	0.055	0
-10.22	0.055	0
-10.21	0.056	0
-10.2	0.056	0
-10.19	0.056	0
-10.18	0.057	0
-10.17	0.057	0
-10.16	0.057	0
-10.15	0.057	0
-10.14	0.058	0
-10.13	0.058	0
-10.12	0.058	0
-10.11	0.059	0
-10.1	0.059	0
-10.09	0.059	0
-10.08	0.06	0
-10.07	0.06	0
-10.06	0.06	0
-10.05	0.061	0
-10.04	0.061	0
-10.03	0.061	0
-10.02	0.062	0
-10.01	0.062	0
-10	0.062	0
-9.99	0.063	0
-9.98	0.063	0
-9.97	0.064	0
-9.96	0.064	0
-9.95	0.064	0
-9.94	0.065	0
-9.93	0.065	0
-9.92	0.065	0
-9.91	0.066	0
-9.9	0.066	0
-9.89	0.066	0
-9.88	0.067	0
-9.87	0.067	0
-9.86	0.068	0
-9.85	0.068	0
-9.84	0.068	0
-9.83	0.069	0
-9.82	0.069	0
-9.81	0.069	0
-9.8	0.07	0
-9.79	0.07	0
-9.78	0.071	0
-9.77	0.071	0
-9.76	0.071	0
-9.75	0.072	0
-9.74	0.072	0
-9.73	0.072	0
-9.72	0.073	0
-9.71	0.073	0
-9.7	0.074	0
-9.69	0.074	0
-9.68	0.074	0
-9.67	0.075	0
-9.66	0.075	0
-9.65	0.076	0
-9.64	0.076	0
-9.63	0.076	0
-9.62	0.077	0
-9.61	0.077	0
-9.6	0.078	0
-9.59	0.078	0
-9.58	0.079	0
-9.57	0.079	0
-9.56	0.079	0
-9.55	0.08	0
-9.54	0.08	0
-9.53	0.081	0
-9.52	0.081	0
-9.51	0.081	0
-9.5	0.082	0
-9.49	0.082	0
-9.48	0.083	0
-9.47	0.083	0
-9.46	0.084	0
-9.45	0.084	0
-9.44	0.085	0
-9.43	0.085	0
-9.42	0.085	0
-9.41	0.086	0
-9.4	0.086	0
-9.39	0.087	0
-9.38	0.087	0
-9.37	0.088	0
-9.36	0.088	0
-9.35	0.089	0
-9.34	0.089	0
-9.33	0.09	0
-9.32	0.09	0
-9.31	0.09	0
-9.3	0.091	0
-9.29	0.091	0
-9.28	0.092	0
-9.27	0.092	0
-9.26	0.093	0
-9.25	0.093	0
-9.24	0.094	0
-9.23	0.094	0
-9.22	0.095	0
-9.21	0.095	0
-9.2	0.096	0
-9.19	0.096	0
-9.18	0.097	0
-9.17	0.097	0
-9.16	0.098	0
-9.15	0.098	0
-9.14	0.099	0
-9.13	0.099	0
-9.12	0.1	0
-9.11	0.1	0
-9.1	0.101	0
-9.09	0.101	0
-9.08	0.102	0
-9.07	0.102	0
-9.06	0.103	0
-9.05	0.103	0
-9.04	0.104	0
-9.03	0.104	0
-9.02	0.105	0
-9.01	0.105	0
-9	0.106	0
-8.99	0.106	0
-8.98	0.107	0
-8.97	0.107	0
-8.96	0.108	0
-8.95	0.109	0
-8.94	0.109	0
-8.93	0.11	0
-8.92	0.11	0
-8.91	0.111	0
-8.9	0.111	0
-8.89	0.112	0
-8.88	0.112	0
-8.87	0.113	0
-8.86	0.113	0
-8.85	0.114	0
-8.84	0.115	0
-8.83	0.115	0
-8.82	0.116	0
-8.81	0.116	0
-8.8	0.117	0
-8.79	0.117	0
-8.78	0.118	0
-8.77	0.119	0
-8.76	0.119	0
-8.75	0.12	0
-8.74	0.12	0
-8.73	0.121	0
-8.72	0.121	0
-8.71	0.122	0
-8.7	0.123	0
-8.69	0.123	0
-8.68	0.124	0
-8.67	0.124	0
-8.66	0.125	0
-8.65	0.126	0
-8.64	0.126	0
-8.63	0.127	0
-8.62	0.127	0
-8.61	0.128	0
-8.6	0.129	0
-8.59	0.129	0
-8.58	0.13	0
-8.57	0.131	0
-8.56	0.131	0
-8.55	0.132	0
-8.54	0.132	0
-8.53	0.133	0
-8.52	0.134	0
-8.51	0.134	0
-8.5	0.135	0
-8.49	0.136	0
-8.48	0.136	0
-8.47	0.137	0
-8.46	0.137	0
-8.45	0.138	0
-8.44	0.139	0
-8.43	0.139	0
-8.42	0.14	0
-8.41	0.141	0
-8.4	0.141	0
-8.39	0.142	0
-8.38	0.143	0
-8.37	0.143	0
-8.36	0.144	0
-8.35	0.145	0
-8.34	0.145	0
-8.33	0.146	0
-8.32	0.147	0
-8.31	0.147	0
-8.3	0.148	0
-8.29	0.149	0
-8.28	0.149	0
-8.27	0.15	0
-8.26	0.151	0
-8.25	0.152	0
-8.24	0.152	0
-8.23	0.153	0
-8.22	0.154	0
-8.21	0.154	0
-8.2	0.155	0
-8.19	0.156	0
-8.18	0.156	0
-8.17	0.157	0
-8.16	0.158	0
-8.15	0.159	0
-8.14	0.159	0
-8.13	0.16	0
-8.12	0.161	0
-8.11	0.161	0
-8.1	0.162	0
-8.09	0.163	0
-8.08	0.164	0
-8.07	0.164	0
-8.06	0.165	0
-8.05	0.166	0
-8.04	0.167	0
-8.03	0.167	0
-8.02	0.168	0
-8.01	0.169	0
-8	0.17	0
-7.99	0.17	0
-7.98	0.171	0
-7.97	0.172	0
-7.96	0.173	0
-7.95	0.173	0
-7.94	0.174	0
-7.93	0.175	0
-7.92	0.176	0
-7.91	0.176	0
-7.9	0.177	0
-7.89	0.178	0
-7.88	0.179	0
-7.87	0.18	0
-7.86	0.18	0
-7.85	0.181	0
-7.84	0.182	0
-7.83	0.183	0
-7.82	0.184	0
-7.81	0.184	0
-7.8	0.185	0
-7.79	0.186	0
-7.78	0.187	0
-7.77	0.188	0
-7.76	0.188	0
-7.75	0.189	0
-7.74	0.19	0
-7.73	0.191	0
-7.72	0.192	0
-7.71	0.192	0
-7.7	0.193	0
-7.69	0.194	0
-7.68	0.195	0
-7.67	0.196	0
-7.66	0.197	0
-7.65	0.197	0
-7.64	0.198	0
-7.63	0.199	0
-7.62	0.2	0
-7.61	0.201	0
-7.6	0.202	0
-7.59	0.202	0
-7.58	0.203	0
-7.57	0.204	0
-7.56	0.205	0
-7.55	0.206	0
-7.54	0.207	0
-7.53	0.208	0
-7.52	0.208	0
-7.51	0.209	0
-7.5	0.21	0
-7.49	0.211	0
-7.48	0.212	0
-7.47	0.213	0
-7.46	0.214	0
-7.45	0.215	0
-7.44	0.216	0
-7.43	0.216	0
-7.42	0.217	0
-7.41	0.218	0
-7.4	0.219	0
-7.39	0.22	0
-7.38	0.221	0
-7.37	0.222	0
-7.36	0.223	0
-7.35	0.224	0
-7.34	0.225	0
-7.33	0.225	0
-7.32	0.226	0
-7.31	0.227	0
-7.3	0.228	0
-7.29	0.229	0
-7.28	0.23	0
-7.27	0.231	0
-7.26	0.232	0
-7.25	0.233	0
-7.24	0.234	0
-7.23	0.235	0
-7.22	0.236	0
-7.21	0.237	0
-7.2	0.238	0
-7.19	0.239	0
-7.18	0.239	0
-7.17	0.24	0
-7.16	0.241	0
-7.15	0.242	0
-7.14	0.243	0
-7.13	0.244	0
-7.12	0.245	0
-7.11	0.246	0
-7.1	0.247	0
-7.09	0.248	0
-7.08	0.249	0
-7.07	0.25	0
-7.06	0.251	0
-7.05	0.252	0
-7.04	0.253	0
-7.03	0.254	0
-7.02	0.255	0
-7.01	0.256	0
-7	0.257	0
-6.99	0.258	0
-6.98	0.259	0
-6.97	0.26	0
-6.96	0.261	0
-6.95	0.262	0
-6.94	0.263	0
-6.93	0.264	0
-6.92	0.265	0
-6.91	0.266	0
-6.9	0.267	0
-6.89	0.268	0
-6.88	0.269	0
-6.87	0.27	0
-6.86	0.271	0
-6.85	0.272	0
-6.84	0.273	0
-6.83	0.274	0
-6.82	0.275	0
-6.81	0.276	0
-6.8	0.277	0
-6.79	0.279	0
-6.78	0.28	0
-6.77	0.281	0
-6.76	0.282	0
-6.75	0.283	0
-6.74	0.284	0
-6.73	0.285	0
-6.72	0.286	0
-6.71	0.287	0
-6.7	0.288	0
-6.69	0.289	0
-6.68	0.29	0
-6.67	0.291	0
-6.66	0.292	0
-6.65	0.293	0
-6.64	0.295	0
-6.63	0.296	0
-6.62	0.297	0
-6.61	0.298	0
-6.6	0.299	0
-6.59	0.3	0
-6.58	0.301	0
-6.57	0.302	0
-6.56	0.303	0
-6.55	0.304	0
-6.54	0.305	0
-6.53	0.307	0
-6.52	0.308	0
-6.51	0.309	0
-6.5	0.31	0
-6.49	0.311	0
-6.48	0.312	0
-6.47	0.313	0
-6.46	0.314	0
-6.45	0.316	0
-6.44	0.317	0
-6.43	0.318	0
-6.42	0.319	0
-6.41	0.32	0
-6.4	0.321	0
-6.39	0.322	0
-6.38	0.323	0
-6.37	0.325	0
-6.36	0.326	0
-6.35	0.327	0
-6.34	0.328	0
-6.33	0.329	0
-6.32	0.33	0
-6.31	0.332	0
-6.3	0.333	0
-6.29	0.334	0
-6.28	0.335	0
-6.27	0.336	0
-6.26	0.337	0
-6.25	0.339	0
-6.24	0.34	0
-6.23	0.341	0
-6.22	0.342	0
-6.21	0.343	0
-6.2	0.344	0
-6.19	0.346	0
-6.18	0.347	0
-6.17	0.348	0
-6.16	0.349	0
-6.15	0.35	0
-6.14	0.352	0
-6.13	0.353	0
-6.12	0.354	0
-6.11	0.355	0
-6.1	0.356	0
-6.09	0.358	0
-6.08	0.359	0
-6.07	0.36	0
-6.06	0.361	0
-6.05	0.362	0
-6.04	0.364	0
-6.03	0.365	0
-6.02	0.366	0
-6.01	0.367	0
-6	0.369	0
-5.99	0.37	0
-5.98	0.371	0
-5.97	0.372	0
-5.96	0.373	0
-5.95	0.375	0
-5.94	0.376	0
-5.93	0.377	0
-5.92	0.378	0
-5.91	0.38	0
-5.9	0.381	0
-5.89	0.382	0
-5.88	0.383	0
-5.87	0.385	0
-5.86	0.386	0
-5.85	0.387	0
-5.84	0.388	0
-5.83	0.39	0
-5.82	0.391	0
-5.81	0.392	0
-5.8	0.393	0
-5.79	0.395	0
-5.78	0.396	0
-5.77	0.397	0
-5.76	0.399	0
-5.75	0.4	0
-5.74	0.401	0
-5.73	0.402	0
-5.72	0.404	0
-5.71	0.405	0
-5.7	0.406	0
-5.69	0.408	0
-5.68	0.409	0
-5.67	0.41	0.001
-5.66	0.411	0.001
-5.65	0.413	0.001
-5.64	0.414	0.001
-5.63	0.415	0.001
-5.62	0.417	0.001
-5.61	0.418	0.001
-5.6	0.419	0.001
-5.59	0.42	0.001
-5.58	0.422	0.001
-5.57	0.423	0.001
-5.56	0.424	0.002
-5.55	0.426	0.002
-5.54	0.427	0.002
-5.53	0.428	0.002
-5.52	0.43	0.002
-5.51	0.431	0.003
-5.5	0.432	0.003
-5.49	0.434	0.003
-5.48	0.435	0.004
-5.47	0.436	0.004
-5.46	0.438	0.004
-5.45	0.439	0.005
-5.44	0.44	0.005
-5.43	0.442	0.006
-5.42	0.443	0.007
-5.41	0.444	0.007
-5.4	0.446	0.008
-5.39	0.447	0.009
-5.38	0.448	0.01
-5.37	0.45	0.011
-5.36	0.451	0.012
-5.35	0.452	0.013
-5.34	0.454	0.015
-5.33	0.455	0.016
-5.32	0.456	0.018
-5.31	0.458	0.02
-5.3	0.459	0.022
-5.29	0.46	0.024
-5.28	0.462	0.026
-5.27	0.463	0.029
-5.26	0.464	0.032
-5.25	0.466	0.035
-5.24	0.467	0.039
-5.23	0.468	0.043
-5.22	0.47	0.047
-5.21	0.471	0.051
-5.2	0.473	0.056
-5.19	0.474	0.062
-5.18	0.475	0.067
-5.17	0.477	0.074
-5.16	0.478	0.08
-5.15	0.479	0.087
-5.14	0.481	0.095
-5.13	0.482	0.103
-5.12	0.483	0.112
-5.11	0.485	0.121
-5.1	0.486	0.131
-5.09	0.488	0.141
-5.08	0.489	0.152
-5.07	0.49	0.163
-5.06	0.492	0.174
-5.05	0.493	0.186
-5.04	0.494	0.198
-5.03	0.496	0.211
-5.02	0.497	0.224
-5.01	0.499	0.237
-5	0.5	0.25
-4.99	0.501	0.263
-4.98	0.503	0.276
-4.97	0.504	0.29
-4.96	0.506	0.303
-4.95	0.507	0.316
-4.94	0.508	0.328
-4.93	0.51	0.341
-4.92	0.511	0.353
-4.91	0.513	0.364
-4.9	0.514	0.376
-4.89	0.515	0.387
-4.88	0.517	0.397
-4.87	0.518	0.407
-4.86	0.52	0.417
-4.85	0.521	0.426
-4.84	0.522	0.435
-4.83	0.524	0.443
-4.82	0.525	0.451
-4.81	0.527	0.458
-4.8	0.528	0.465
-4.79	0.529	0.472
-4.78	0.531	0.478
-4.77	0.532	0.484
-4.76	0.534	0.489
-4.75	0.535	0.494
-4.74	0.536	0.499
-4.73	0.538	0.504
-4.72	0.539	0.508
-4.71	0.541	0.512
-4.7	0.542	0.516
-4.69	0.543	0.52
-4.68	0.545	0.524
-4.67	0.546	0.527
-4.66	0.548	0.53
-4.65	0.549	0.533
-4.64	0.551	0.536
-4.63	0.552	0.539
-4.62	0.553	0.541
-4.61	0.555	0.544
-4.6	0.556	0.546
-4.59	0.558	0.548
-4.58	0.559	0.551
-4.57	0.56	0.553
-4.56	0.562	0.555
-4.55	0.563	0.557
-4.54	0.565	0.559
-4.53	0.566	0.561
-4.52	0.568	0.563
-4.51	0.569	0.565
-4.5	0.57	0.567
-4.49	0.572	0.568
-4.48	0.573	0.57
-4.47	0.575	0.572
-4.46	0.576	0.573
-4.45	0.578	0.575
-4.44	0.579	0.577
-4.43	0.58	0.578
-4.42	0.582	0.58
-4.41	0.583	0.582
-4.4	0.585	0.583
-4.39	0.586	0.585
-4.38	0.587	0.586
-4.37	0.589	0.588
-4.36	0.59	0.589
-4.35	0.592	0.591
-4.34	0.593	0.592
-4.33	0.595	0.594
-4.32	0.596	0.595
-4.31	0.597	0.597
-4.3	0.599	0.598
-4.29	0.6	0.6
-4.28	0.602	0.601
-4.27	0.603	0.603
-4.26	0.605	0.604
-4.25	0.606	0.606
-4.24	0.607	0.607
-4.23	0.609	0.609
-4.22	0.61	0.61
-4.21	0.612	0.612
-4.2	0.613	0.613
-4.19	0.615	0.614
-4.18	0.616	0.616
-4.17	0.617	0.617
-4.16	0.619	0.619
-4.15	0.62	0.62
-4.14	0.622	0.622
-4.13	0.623	0.623
-4.12	0.625	0.625
-4.11	0.626	0.626
-4.1	0.627	0.627
-4.09	0.629	0.629
-4.08	0.63	0.63
-4.07	0.632	0.632
-4.06	0.633	0.633
-4.05	0.635	0.635
-4.04	0.636	0.636
-4.03	0.637	0.637
-4.02	0.639	0.639
-4.01	0.64	0.64
-4	0.642	0.642
-3.99	0.643	0.643
-3.98	0.645	0.645
-3.97	0.646	0.646
-3.96	0.647	0.647
-3.95	0.649	0.649
-3.94	0.65	0.65
-3.93	0.652	0.652
-3.92	0.653	0.653
-3.91	0.655	0.654
-3.9	0.656	0.656
-3.89	0.657	0.657
-3.88	0.659	0.659
-3.87	0.66	0.66
-3.86	0.662	0.662
-3.85	0.663	0.663
-3.84	0.664	0.664
-3.83	0.666	0.666
-3.82	0.667	0.667
-3.81	0.669	0.669
-3.8	0.67	0.67
-3.79	0.671	0.671
-3.78	0.673	0.673
-3.77	0.674	0.674
-3.76	0.676	0.676
-3.75	0.677	0.677
-3.74	0.679	0.679
-3.73	0.68	0.68
-3.72	0.681	0.681
-3.71	0.683	0.683
-3.7	0.684	0.684
-3.69	0.686	0.686
-3.68	0.687	0.687
-3.67	0.688	0.688
-3.66	0.69	0.69
-3.65	0.691	0.691
-3.64	0.693	0.693
-3.63	0.694	0.694
-3.62	0.695	0.695
-3.61	0.697	0.697
-3.6	0.698	0.698
-3.59	0.7	0.7
-3.58	0.701	0.701
-3.57	0.702	0.702
-3.56	0.704	0.704
-3.55	0.705	0.705
-3.54	0.706	0.706
-3.53	0.708	0.708
-3.52	0.709	0.709
-3.51	0.711	0.711
-3.5	0.712	0.712
-3.49	0.713	0.713
-3.48	0.715	0.715
-3.47	0.716	0.716
-3.46	0.718	0.718
-3.45	0.719	0.719
-3.44	0.72	0.72
-3.43	0.722	0.722
-3.42	0.723	0.723
-3.41	0.724	0.724
-3.4	0.726	0.726
-3.39	0.727	0.727
-3.38	0.729	0.729
-3.37	0.73	0.73
-3.36	0.731	0.731
-3.35	0.733	0.733
-3.34	0.734	0.734
-3.33	0.735	0.735
-3.32	0.737	0.737
-3.31	0.738	0.738
-3.3	0.739	0.739
-3.29	0.741	0.741
-3.28	0.742	0.742
-3.27	0.743	0.743
-3.26	0.745	0.745
-3.25	0.746	0.746
-3.24	0.747	0.747
-3.23	0.749	0.749
-3.22	0.75	0.75
-3.21	0.751	0.751
-3.2	0.753	0.753
-3.19	0.754	0.754
-3.18	0.756	0.756
-3.17	0.757	0.757
-3.16	0.758	0.758
-3.15	0.759	0.759
-3.14	0.761	0.761
-3.13	0.762	0.762
-3.12	0.763	0.763
-3.11	0.765	0.765
-3.1	0.766	0.766
-3.09	0.767	0.767
-3.08	0.769	0.769
-3.07	0.77	0.77
-3.06	0.771	0.771
-3.05	0.773	0.773
-3.04	0.774	0.774
-3.03	0.775	0.775
-3.02	0.777	0.777
-3.01	0.778	0.778
-3	0.779	0.779
-2.99	0.78	0.78
-2.98	0.782	0.782
-2.97	0.783	0.783
-2.96	0.784	0.784
-2.95	0.786	0.786
-2.94	0.787	0.787
-2.93	0.788	0.788
-2.92	0.789	0.789
-2.91	0.791	0.791
-2.9	0.792	0.792
-2.89	0.793	0.793
-2.88	0.795	0.795
-2.87	0.796	0.796
-2.86	0.797	0.797
-2.85	0.798	0.798
-2.84	0.8	0.8
-2.83	0.801	0.801
-2.82	0.802	0.802
-2.81	0.803	0.803
-2.8	0.805	0.805
-2.79	0.806	0.806
-2.78	0.807	0.807
-2.77	0.808	0.808
-2.76	0.81	0.81
-2.75	0.811	0.811
-2.74	0.812	0.812
-2.73	0.813	0.813
-2.72	0.815	0.815
-2.71	0.816	0.816
-2.7	0.817	0.817
-2.69	0.818	0.818
-2.68	0.819	0.819
-2.67	0.821	0.821
-2.66	0.822	0.822
-2.65	0.823	0.823
-2.64	0.824	0.824
-2.63	0.825	0.825
-2.62	0.827	0.827
-2.61	0.828	0.828
-2.6	0.829	0.829
-2.59	0.83	0.83
-2.58	0.831	0.831
-2.57	0.833	0.833
-2.56	0.834	0.834
-2.55	0.835	0.835
-2.54	0.836	0.836
-2.53	0.837	0.837
-2.52	0.839	0.839
-2.51	0.84	0.84
-2.5	0.841	0.841
-2.49	0.842	0.842
-2.48	0.843	0.843
-2.47	0.844	0.844
-2.46	0.846	0.846
-2.45	0.847	0.847
-2.44	0.848	0.848
-2.43	0.849	0.849
-2.42	0.85	0.85
-2.41	0.851	0.851
-2.4	0.852	0.852
-2.39	0.854	0.854
-2.38	0.855	0.855
-2.37	0.856	0.856
-2.36	0.857	0.857
-2.35	0.858	0.858
-2.34	0.859	0.859
-2.33	0.86	0.86
-2.32	0.861	0.861
-2.31	0.862	0.862
-2.3	0.864	0.864
-2.29	0.865	0.865
-2.28	0.866	0.866
-2.27	0.867	0.867
-2.26	0.868	0.868
-2.25	0.869	0.869
-2.24	0.87	0.87
-2.23	0.871	0.871
-2.22	0.872	0.872
-2.21	0.873	0.873
-2.2	0.874	0.874
-2.19	0.875	0.875
-2.18	0.877	0.877
-2.17	0.878	0.878
-2.16	0.879	0.879
-2.15	0.88	0.88
-2.14	0.881	0.881
-2.13	0.882	0.882
-2.12	0.883	0.883
-2.11	0.884	0.884
-2.1	0.885	0.885
-2.09	0.886	0.886
-2.08	0.887	0.887
-2.07	0.888	0.888
-2.06	0.889	0.889
-2.05	0.89	0.89
-2.04	0.891	0.891
-2.03	0.892	0.892
-2.02	0.893	0.893
-2.01	0.894	0.894
-2	0.895	0.895
-1.99	0.896	0.896
-1.98	0.897	0.897
-1.97	0.898	0.898
-1.96	0.899	0.899
-1.95	0.9	0.9
-1.94	0.901	0.901
-1.93	0.902	0.902
-1.92	0.903	0.903
-1.91	0.904	0.904
-1.9	0.905	0.905
-1.89	0.906	0.906
-1.88	0.907	0.907
-1.87	0.908	0.908
-1.86	0.909	0.909
-1.85	0.909	0.909
-1.84	0.91	0.91
-1.83	0.911	0.911
-1.82	0.912	0.912
-1.81	0.913	0.913
-1.8	0.914	0.914
-1.79	0.915	0.915
-1.78	0.916	0.916
-1.77	0.917	0.917
-1.76	0.918	0.918
-1.75	0.919	0.919
-1.74	0.919	0.919
-1.73	0.92	0.92
-1.72	0.921	0.921
-1.71	0.922	0.922
-1.7	0.923	0.923
-1.69	0.924	0.924
-1.68	0.925	0.925
-1.67	0.926	0.926
-1.66	0.926	0.926
-1.65	0.927	0.927
-1.64	0.928	0.928
-1.63	0.929	0.929
-1.62	0.93	0.93
-1.61	0.931	0.931
-1.6	0.931	0.931
-1.59	0.932	0.932
-1.58	0.933	0.933
-1.57	0.934	0.934
-1.56	0.935	0.935
-1.55	0.936	0.936
-1.54	0.936	0.936
-1.53	0.937	0.937
-1.52	0.938	0.938
-1.51	0.939	0.939
-1.5	0.94	0.94
-1.49	0.94	0.94
-1.48	0.941	0.941
-1.47	0.942	0.942
-1.46	0.943	0.943
-1.45	0.943	0.943
-1.44	0.944	0.944
-1.43	0.945	0.945
-1.42	0.946	0.946
-1.41	0.946	0.946
-1.4	0.947	0.947
-1.39	0.948	0.948
-1.38	0.949	0.949
-1.37	0.949	0.949
-1.36	0.95	0.95
-1.35	0.951	0.951
-1.34	0.951	0.951
-1.33	0.952	0.952
-1.32	0.953	0.953
-1.31	0.954	0.954
-1.3	0.954	0.954
-1.29	0.955	0.955
-1.28	0.956	0.956
-1.27	0.956	0.956
-1.26	0.957	0.957
-1.25	0.958	0.958
-1.24	0.958	0.958
-1.23	0.959	0.959
-1.22	0.96	0.96
-1.21	0.96	0.96
-1.2	0.961	0.961
-1.19	0.961	0.961
-1.18	0.962	0.962
-1.17	0.963	0.963
-1.16	0.963	0.963
-1.15	0.964	0.964
-1.14	0.965	0.965
-1.13	0.965	0.965
-1.12	0.966	0.966
-1.11	0.966	0.966
-1.1	0.967	0.967
-1.09	0.968	0.968
-1.08	0.968	0.968
-1.07	0.969	0.969
-1.06	0.969	0.969
-1.05	0.97	0.97
-1.04	0.97	0.97
-1.03	0.971	0.971
-1.02	0.972	0.972
-1.01	0.972	0.972
-1	0.973	0.973
-0.99	0.973	0.973
-0.98	0.974	0.974
-0.97	0.974	0.974
-0.96	0.975	0.975
-0.95	0.975	0.975
-0.94	0.976	0.976
-0.93	0.976	0.976
-0.92	0.977	0.977
-0.91	0.977	0.977
-0.9	0.978	0.978
-0.89	0.978	0.978
-0.88	0.979	0.979
-0.87	0.979	0.979
-0.86	0.98	0.98
-0.85	0.98	0.98
-0.84	0.981	0.981
-0.83	0.981	0.981
-0.82	0.982	0.982
-0.81	0.982	0.982
-0.8	0.982	0.982
-0.79	0.983	0.983
-0.78	0.983	0.983
-0.77	0.984	0.984
-0.76	0.984	0.984
-0.75	0.985	0.985
-0.74	0.985	0.985
-0.73	0.985	0.985
-0.72	0.986	0.986
-0.71	0.986	0.986
-0.7	0.987	0.987
-0.69	0.987	0.987
-0.68	0.987	0.987
-0.67	0.988	0.988
-0.66	0.988	0.988
-0.65	0.988	0.988
-0.64	0.989	0.989
-0.63	0.989	0.989
-0.62	0.989	0.989
-0.61	0.99	0.99
-0.6	0.99	0.99
-0.59	0.99	0.99
-0.58	0.991	0.991
-0.57	0.991	0.991
-0.56	0.991	0.991
-0.55	0.992	0.992
-0.54	0.992	0.992
-0.53	0.992	0.992
-0.52	0.993	0.993
-0.51	0.993	0.993
-0.5	0.993	0.993
-0.49	0.993	0.993
-0.48	0.994	0.994
-0.47	0.994	0.994
-0.46	0.994	0.994
-0.45	0.994	0.994
-0.44	0.995	0.995
-0.43	0.995	0.995
-0.42	0.995	0.995
-0.41	0.995	0.995
-0.4	0.996	0.996
-0.39	0.996	0.996
-0.38	0.996	0.996
-0.37	0.996	0.996
-0.36	0.996	0.996
-0.35	0.997	0.997
-0.34	0.997	0.997
-0.33	0.997	0.997
-0.32	0.997	0.997
-0.31	0.997	0.997
-0.3	0.998	0.998
-0.29	0.998	0.998
-0.28	0.998	0.998
-0.27	0.998	0.998
-0.26	0.998	0.998
-0.25	0.998	0.998
-0.24	0.998	0.998
-0.23	0.999	0.999
-0.22	0.999	0.999
-0.21	0.999	0.999
-0.2	0.999	0.999
-0.19	0.999	0.999
-0.18	0.999	0.999
-0.17	0.999	0.999
-0.16	0.999	0.999
-0.15	0.999	0.999
-0.14	0.999	0.999
-0.13	1	1
-0.12	1	1
-0.11	1	1
-0.1	1	1
-0.09	1	1
-0.08	1	1
-0.07	1	1
-0.06	1	1
-0.05	1	1
-0.04	1	1
-0.03	1	1
-0.02	1	1
-0.01	1	1
0	1	1
0.01	1	1
0.02	1	1
0.03	1	1
0.04	1	1
0.05	1	1
0.06	1	1
0.07	1	1
0.08	1	1
0.09	1	1
0.1	1	1
0.11	1	1
0.12	1	1
0.13	1	1
0.14	0.999	0.999
0.15	0.999	0.999
0.16	0.999	0.999
0.17	0.999	0.999
0.18	0.999	0.999
0.19	0.999	0.999
0.2	0.999	0.999
0.21	0.999	0.999
0.22	0.999	0.999
0.23	0.999	0.999
0.24	0.998	0.998
0.25	0.998	0.998
0.26	0.998	0.998
0.27	0.998	0.998
0.28	0.998	0.998
0.29	0.998	0.998
0.3	0.998	0.998
0.31	0.997	0.997
0.32	0.997	0.997
0.33	0.997	0.997
0.34	0.997	0.997
0.35	0.997	0.997
0.36	0.996	0.996
0.37	0.996	0.996
0.38	0.996	0.996
0.39	0.996	0.996
0.4	0.996	0.996
0.41	0.995	0.995
0.42	0.995	0.995
0.43	0.995	0.995
0.44	0.995	0.995
0.45	0.994	0.994
0.46	0.994	0.994
0.47	0.994	0.994
0.48	0.994	0.994
0.49	0.993	0.993
0.5	0.993	0.993
0.51	0.993	0.993
0.52	0.993	0.993
0.53	0.992	0.992
0.54	0.992	0.992
0.55	0.992	0.992
0.56	0.991	0.991
0.57	0.991	0.991
0.58	0.991	0.991
0.59	0.99	0.99
0.6	0.99	0.99
0.61	0.99	0.99
0.62	0.989	0.989
0.63	0.989	0.989
0.64	0.989	0.989
0.65	0.988	0.988
0.66	0.988	0.988
0.67	0.988	0.988
0.68	0.987	0.987
0.69	0.987	0.987
0.7	0.987	0.987
0.71	0.986	0.986
0.72	0.986	0.986
0.73	0.985	0.985
0.74	0.985	0.985
0.75	0.985	0.985
0.76	0.984	0.984
0.77	0.984	0.984
0.78	0.983	0.983
0.79	0.983	0.983
0.8	0.982	0.982
0.81	0.982	0.982
0.82	0.982	0.982
0.83	0.981	0.981
0.84	0.981	0.981
0.85	0.98	0.98
0.86	0.98	0.98
0.87	0.979	0.979
0.88	0.979	0.979
0.89	0.978	0.978
0.9	0.978	0.978
0.91	0.977	0.977
0.92	0.977	0.977
0.93	0.976	0.976
0.94	0.976	0.976
0.95	0.975	0.975
0.96	0.975	0.975
0.97	0.974	0.974
0.98	0.974	0.974
0.99	0.973	0.973
1	0.973	0.973
1.01	0.972	0.972
1.02	0.972	0.972
1.03	0.971	0.971
1.04	0.97	0.97
1.05	0.97	0.97
1.06	0.969	0.969
1.07	0.969	0.969
1.08	0.968	0.968
1.09	0.968	0.968
1.1	0.967	0.967
1.11	0.966	0.966
1.12	0.966	0.966
1.13	0.965	0.965
1.14	0.965	0.965
1.15	0.964	0.964
1.16	0.963	0.963
1.17	0.963	0.963
1.18	0.962	0.962
1.19	0.961	0.961
1.2	0.961	0.961
1.21	0.96	0.96
1.22	0.96	0.96
1.23	0.959	0.959
1.24	0.958	0.958
1.25	0.958	0.958
1.26	0.957	0.957
1.27	0.956	0.956
1.28	0.956	0.956
1.29	0.955	0.955
1.3	0.954	0.954
1.31	0.954	0.954
1.32	0.953	0.953
1.33	0.952	0.952
1.34	0.951	0.951
1.35	0.951	0.951
1.36	0.95	0.95
1.37	0.949	0.949
1.38	0.949	0.949
1.39	0.948	0.948
1.4	0.947	0.947
1.41	0.946	0.946
1.42	0.946	0.946
1.43	0.945	0.945
1.44	0.944	0.944
1.45	0.943	0.943
1.46	0.943	0.943
1.47	0.942	0.942
1.48	0.941	0.941
1.49	0.94	0.94
1.5	0.94	0.94
1.51	0.939	0.939
1.52	0.938	0.938
1.53	0.937	0.937
1.54	0.936	0.936
1.55	0.936	0.936
1.56	0.935	0.935
1.57	0.934	0.934
1.58	0.933	0.933
1.59	0.932	0.932
1.6	0.931	0.931
1.61	0.931	0.931
1.62	0.93	0.93
1.63	0.929	0.929
1.64	0.928	0.928
1.65	0.927	0.927
1.66	0.926	0.926
1.67	0.926	0.926
1.68	0.925	0.925
1.69	0.924	0.924
1.7	0.923	0.923
1.71	0.922	0.922
1.72	0.921	0.921
1.73	0.92	0.92
1.74	0.919	0.919
1.75	0.919	0.919
1.76	0.918	0.918
1.77	0.917	0.917
1.78	0.916	0.916
1.79	0.915	0.915
1.8	0.914	0.914
1.81	0.913	0.913
1.82	0.912	0.912
1.83	0.911	0.911
1.84	0.91	0.91
1.85	0.909	0.909
1.86	0.909	0.909
1.87	0.908	0.908
1.88	0.907	0.907
1.89	0.906	0.906
1.9	0.905	0.905
1.91	0.904	0.904
1.92	0.903	0.903
1.93	0.902	0.902
1.94	0.901	0.901
1.95	0.9	0.9
1.96	0.899	0.899
1.97	0.898	0.898
1.98	0.897	0.897
1.99	0.896	0.896
2	0.895	0.895
2.01	0.894	0.894
2.02	0.893	0.893
2.03	0.892	0.892
2.04	0.891	0.891
2.05	0.89	0.89
2.06	0.889	0.889
2.07	0.888	0.888
2.08	0.887	0.887
2.09	0.886	0.886
2.1	0.885	0.885
2.11	0.884	0.884
2.12	0.883	0.883
2.13	0.882	0.882
2.14	0.881	0.881
2.15	0.88	0.88
2.16	0.879	0.879
2.17	0.878	0.878
2.18	0.877	0.877
2.19	0.875	0.875
2.2	0.874	0.874
2.21	0.873	0.873
2.22	0.872	0.872
2.23	0.871	0.871
2.24	0.87	0.87
2.25	0.869	0.869
2.26	0.868	0.868
2.27	0.867	0.867
2.28	0.866	0.866
2.29	0.865	0.865
2.3	0.864	0.864
2.31	0.862	0.862
2.32	0.861	0.861
2.33	0.86	0.86
2.34	0.859	0.859
2.35	0.858	0.858
2.36	0.857	0.857
2.37	0.856	0.856
2.38	0.855	0.855
2.39	0.854	0.854
2.4	0.852	0.852
2.41	0.851	0.851
2.42	0.85	0.85
2.43	0.849	0.849
2.44	0.848	0.848
2.45	0.847	0.847
2.46	0.846	0.846
2.47	0.844	0.844
2.48	0.843	0.843
2.49	0.842	0.842
2.5	0.841	0.841
2.51	0.84	0.84
2.52	0.839	0.839
2.53	0.837	0.837
2.54	0.836	0.836
2.55	0.835	0.835
2.56	0.834	0.834
2.57	0.833	0.833
2.58	0.831	0.831
2.59	0.83	0.83
2.6	0.829	0.829
2.61	0.828	0.828
2.62	0.827	0.827
2.63	0.825	0.825
2.64	0.824	0.824
2.65	0.823	0.823
2.66	0.822	0.822
2.67	0.821	0.821
2.68	0.819	0.819
2.69	0.818	0.818
2.7	0.817	0.817
2.71	0.816	0.816
2.72	0.815	0.815
2.73	0.813	0.813
2.74	0.812	0.812
2.75	0.811	0.811
2.76	0.81	0.81
2.77	0.808	0.808
2.78	0.807	0.807
2.79	0.806	0.806
2.8	0.805	0.805
2.81	0.803	0.803
2.82	0.802	0.802
2.83	0.801	0.801
2.84	0.8	0.8
2.85	0.798	0.798
2.86	0.797	0.797
2.87	0.796	0.796
2.88	0.795	0.795
2.89	0.793	0.793
2.9	0.792	0.792
2.91	0.791	0.791
2.92	0.789	0.789
2.93	0.788	0.788
2.94	0.787	0.787
2.95	0.786	0.786
2.96	0.784	0.784
2.97	0.783	0.783
2.98	0.782	0.782
2.99	0.78	0.78
3	0.779	0.779
3.01	0.778	0.778
3.02	0.777	0.777
3.03	0.775	0.775
3.04	0.774	0.774
3.05	0.773	0.773
3.06	0.771	0.771
3.07	0.77	0.77
3.08	0.769	0.769
3.09	0.767	0.767
3.1	0.766	0.766
3.11	0.765	0.765
3.12	0.763	0.763
3.13	0.762	0.762
3.14	0.761	0.761
3.15	0.759	0.759
3.16	0.758	0.758
3.17	0.757	0.757
3.18	0.756	0.756
3.19	0.754	0.754
3.2	0.753	0.753
3.21	0.751	0.751
3.22	0.75	0.75
3.23	0.749	0.749
3.24	0.747	0.747
3.25	0.746	0.746
3.26	0.745	0.745
3.27	0.743	0.743
3.28	0.742	0.742
3.29	0.741	0.741
3.3	0.739	0.739
3.31	0.738	0.738
3.32	0.737	0.737
3.33	0.735	0.735
3.34	0.734	0.734
3.35	0.733	0.733
3.36	0.731	0.731
3.37	0.73	0.73
3.38	0.729	0.729
3.39	0.727	0.727
3.4	0.726	0.726
3.41	0.724	0.724
3.42	0.723	0.723
3.43	0.722	0.722
3.44	0.72	0.72
3.45	0.719	0.719
3.46	0.718	0.718
3.47	0.716	0.716
3.48	0.715	0.715
3.49	0.713	0.713
3.5	0.712	0.712
3.51	0.711	0.711
3.52	0.709	0.709
3.53	0.708	0.708
3.54	0.706	0.706
3.55	0.705	0.705
3.56	0.704	0.704
3.57	0.702	0.702
3.58	0.701	0.701
3.59	0.7	0.7
3.6	0.698	0.698
3.61	0.697	0.697
3.62	0.695	0.695
3.63	0.694	0.694
3.64	0.693	0.693
3.65	0.691	0.691
3.66	0.69	0.69
3.67	0.688	0.688
3.68	0.687	0.687
3.69	0.686	0.686
3.7	0.684	0.684
3.71	0.683	0.683
3.72	0.681	0.681
3.73	0.68	0.68
3.74	0.679	0.679
3.75	0.677	0.677
3.76	0.676	0.676
3.77	0.674	0.674
3.78	0.673	0.673
3.79	0.671	0.671
3.8	0.67	0.67
3.81	0.669	0.669
3.82	0.667	0.667
3.83	0.666	0.666
3.84	0.664	0.664
3.85	0.663	0.663
3.86	0.662	0.662
3.87	0.66	0.66
3.88	0.659	0.659
3.89	0.657	0.657
3.9	0.656	0.656
3.91	0.655	0.654
3.92	0.653	0.653
3.93	0.652	0.652
3.94	0.65	0.65
3.95	0.649	0.649
3.96	0.647	0.647
3.97	0.646	0.646
3.98	0.645	0.645
3.99	0.643	0.643
4	0.642	0.642
4.01	0.64	0.64
4.02	0.639	0.639
4.03	0.637	0.637
4.04	0.636	0.636
4.05	0.635	0.635
4.06	0.633	0.633
4.07	0.632	0.632
4.08	0.63	0.63
4.09	0.629	0.629
4.1	0.627	0.627
4.11	0.626	0.626
4.12	0.625	0.625
4.13	0.623	0.623
4.14	0.622	0.622
4.15	0.62	0.62
4.16	0.619	0.619
4.17	0.617	0.617
4.18	0.616	0.616
4.19	0.615	0.614
4.2	0.613	0.613
4.21	0.612	0.612
4.22	0.61	0.61
4.23	0.609	0.609
4.24	0.607	0.607
4.25	0.606	0.606
4.26	0.605	0.604
4.27	0.603	0.603
4.28	0.602	0.601
4.29	0.6	0.6
4.3	0.599	0.598
4.31	0.597	0.597
4.32	0.596	0.595
4.33	0.595	0.594
4.34	0.593	0.592
4.35	0.592	0.591
4.36	0.59	0.589
4.37	0.589	0.588
4.38	0.587	0.586
4.39	0.586	0.585
4.4	0.585	0.583
4.41	0.583	0.582
4.42	0.582	0.58
4.43	0.58	0.578
4.44	0.579	0.577
4.45	0.578	0.575
4.46	0.576	0.573
4.47	0.575	0.572
4.48	0.573	0.57
4.49	0.572	0.568
4.5	0.57	0.567
4.51	0.569	0.565
4.52	0.568	0.563
4.53	0.566	0.561
4.54	0.565	0.559
4.55	0.563	0.557
4.56	0.562	0.555
4.57	0.56	0.553
4.58	0.559	0.551
4.59	0.558	0.548
4.6	0.556	0.546
4.61	0.555	0.544
4.62	0.553	0.541
4.63	0.552	0.539
4.64	0.551	0.536
4.65	0.549	0.533
4.66	0.548	0.53
4.67	0.546	0.527
4.68	0.545	0.524
4.69	0.543	0.52
4.7	0.542	0.516
4.71	0.541	0.512
4.72	0.539	0.508
4.73	0.538	0.504
4.74	0.536	0.499
4.75	0.535	0.494
4.76	0.534	0.489
4.77	0.532	0.484
4.78	0.531	0.478
4.79	0.529	0.472
4.8	0.528	0.465
4.81	0.527	0.458
4.82	0.525	0.451
4.83	0.524	0.443
4.84	0.522	0.435
4.85	0.521	0.426
4.86	0.52	0.417
4.87	0.518	0.407
4.88	0.517	0.397
4.89	0.515	0.387
4.9	0.514	0.376
4.91	0.513	0.364
4.92	0.511	0.353
4.93	0.51	0.341
4.94	0.508	0.328
4.95	0.507	0.316
4.96	0.506	0.303
4.97	0.504	0.29
4.98	0.503	0.276
[truncated: 1,002 more rows]
