# Supplementary material for: Probing the modulation of enzyme kinetics by multi-temperature, time-resolved serial crystallography
Source: Nat Commun. 2025 Jul 16;16:6553. doi: 10.1038/s41467-025-61631-2 (PMC12267849; doi:10.1038/s41467-025-61631-2)
Supplement: Supplementary file 4 — Source Data [file 41467_2025_61631_MOESM4_ESM.zip › SourceDate_SupFig1a.xlsx]

## Sheet: Data
Protein	Sample	Tm ratio run 1	Tm ratio run 2	Tm ratio run 3	Tm Average	Standard deviation	ΔTm (°C)
CTXM14 wt	buffer 1	53.75	53.63	53.8	53.73	0.09	0
CTXM14 wt	buffer 2	53.43	53.52	53.52	53.49	0.05	-0.2
CTXM14 wt	buffer 3	52.79	52.78	52.85	52.8	0.04	-0.9
CTXM14 wt	buffer 4	52.75	52.74	52.84	52.78	0.05	-1
