# Supplementary material for: Probing the modulation of enzyme kinetics by multi-temperature, time-resolved serial crystallography
Source: Nat Commun. 2025 Jul 16;16:6553. doi: 10.1038/s41467-025-61631-2 (PMC12267849; doi:10.1038/s41467-025-61631-2)
Supplement: Supplementary file 4 — Source Data [file 41467_2025_61631_MOESM4_ESM.zip › SourceDate_SupFig1cd.xlsx]

## Sheet: CTXM_RMSD
°C	10	20	30	40	50
10	0	0.056	0.075	0.08	0.104
20	0.056	0	0.048	0.055	0.078
30	0.075	0.048	0	0.043	0.06
40	0.08	0.055	0.043	0	0.051
50	0.104	0.078	0.06	0.051	0

## Sheet: XI_RMSD
°C	20	30	40	45	50
20	0	0.052	0.059	0.067	0.07
30	0.052	0	0.058	0.056	0.061
40	0.059	0.058	0	0.056	0.052
45	0.067	0.056	0.056	0	0.044
50	0.07	0.061	0.052	0.044	0
				0
