# Supplementary material for: Probing the modulation of enzyme kinetics by multi-temperature, time-resolved serial crystallography
Source: Nat Commun. 2025 Jul 16;16:6553. doi: 10.1038/s41467-025-61631-2 (PMC12267849; doi:10.1038/s41467-025-61631-2)
Supplement: Supplementary file 4 — Source Data [file 41467_2025_61631_MOESM4_ESM.zip › SourceDate_SupFigb.xlsx]

## Sheet: Data
Protein	Sample	Tm ratio run 1	Tm ratio run 2	Tm ratio run 3	Tm Average	Standard deviation	ΔTm (°C)
XI wt	buffer 1	89.47	89.39	89.61	89.49	0.11	0
XI wt	buffer 2	83.47	83.58	83.74	83.6	0.14	-5.9
XI wt	buffer 3	77.52	76.04	78.3	77.29	1.15	-12.2
XI wt	buffer 4	83.66	84.15	83.7	83.84	0.27	-5.7
